# Supplementary material for: Transcriptome analysis of transcription factors and enzymes involved in monoterpenoid biosynthesis in different chemotypes of Mentha haplocalyx Briq
Source: PeerJ. 2023 Feb 20;11:e14914. doi: 10.7717/peerj.14914 (PMC9948755; doi:10.7717/peerj.14914)
Supplement: Supplemental Information 9 [file peerj-11-14914-s009.xlsx]

## Sheet: Sheet1
Table S5 DEGs of GO annotation classification in different chemotypes M. haplocalyx.
GO.ID	Term	Ontology	Significant	Annotated	Pvalue	Qvalue
GO:0009536	plastid	cellular component	75/245	6961/81482	3.6e-23	5.1192e-20
GO:0009507	chloroplast	cellular component	74/245	6825/81482	5.4e-23	5.1192e-20
GO:0044434	chloroplast part	cellular component	43/245	3513/81482	5.1e-15	3.2232e-12
GO:0044435	plastid part	cellular component	43/245	3554/81482	7.6e-15	3.6024e-12
GO:0042651	thylakoid membrane	cellular component	18/245	927/81482	6.5e-10	2.19394e-07
GO:0009579	thylakoid	cellular component	21/245	1308/81482	7.1e-10	2.19394e-07
GO:0034357	photosynthetic membrane	cellular component	18/245	940/81482	8.1e-10	2.19394e-07
GO:0009535	chloroplast thylakoid membrane	cellular component	17/245	890/81482	2.5e-09	5.26667e-07
GO:0055035	plastid thylakoid membrane	cellular component	17/245	891/81482	2.5e-09	5.26667e-07
GO:0044436	thylakoid part	cellular component	18/245	1044/81482	4.1e-09	7.7736e-07
GO:0009534	chloroplast thylakoid	cellular component	18/245	1148/81482	1.8e-08	2.844e-06
GO:0031976	plastid thylakoid	cellular component	18/245	1149/81482	1.8e-08	2.844e-06
GO:0009570	chloroplast stroma	cellular component	21/245	1762/81482	1.2e-07	1.75015e-05
GO:0009941	chloroplast envelope	cellular component	20/245	1632/81482	1.5e-07	2.0224e-05
GO:0009532	plastid stroma	cellular component	21/245	1797/81482	1.6e-07	2.0224e-05
GO:0009526	plastid envelope	cellular component	20/245	1671/81482	2.2e-07	2.607e-05
GO:0016491	oxidoreductase activity	molecular function	58/231	9841/85169	8.2e-09	3.84826e-05
GO:0031969	chloroplast membrane	cellular component	12/245	838/81482	1.1e-05	0.00122682
GO:0042170	plastid membrane	cellular component	12/245	853/81482	1.3e-05	0.00136933
GO:0010287	plastoglobule	cellular component	6/245	222/81482	6.3e-05	0.00628674
GO:0009501	amyloplast	cellular component	4/245	114/81482	0.00041	0.038868
GO:0005506	iron ion binding	molecular function	15/231	1651/85169	5.4e-05	0.126711
GO:0016722	oxidoreductase activity, oxidizing metal ions	molecular function	6/231	280/85169	0.00013	0.195542
GO:0004322	ferroxidase activity	molecular function	3/231	42/85169	0.00021	0.195542
GO:0016724	oxidoreductase activity, oxidizing metal ions, oxygen as acceptor	molecular function	3/231	42/85169	0.00021	0.195542
GO:0051213	dioxygenase activity	molecular function	8/231	595/85169	0.00025	0.195542
GO:0016705	oxidoreductase activity, acting on paired donors, with incorporation or reduction of molecular oxyge...	molecular function	13/231	1618/85169	0.00054	0.219007
GO:0010309	acireductone dioxygenase [iron(II)-requiring] activity	molecular function	2/231	13/85169	0.00056	0.219007
GO:0052579	(+)-pulegone reductase, (+)-isomenthone as substrate, activity	molecular function	2/231	13/85169	0.00056	0.219007
GO:0052580	(+)-pulegone reductase, (-)-menthone as substrate, activity	molecular function	2/231	13/85169	0.00056	0.219007
GO:0052662	zeaxanthin epoxidase activity	molecular function	2/231	13/85169	0.00056	0.219007
GO:0052663	antheraxanthin epoxidase activity	molecular function	2/231	13/85169	0.00056	0.219007
GO:0009540	zeaxanthin epoxidase [overall] activity	molecular function	2/231	14/85169	0.00065	0.23465
GO:0015979	photosynthesis	biological process	10/198	710/77183	1.8e-05	0.248652
GO:0010295	(+)-abscisic acid 8'-hydroxylase activity	molecular function	2/231	16/85169	0.00086	0.288284
GO:0008199	ferric iron binding	molecular function	3/231	70/85169	0.00094	0.294095
GO:0009687	abscisic acid metabolic process	biological process	4/198	88/77183	8.3e-05	0.328082
GO:0043288	apocarotenoid metabolic process	biological process	4/198	88/77183	8.3e-05	0.328082
GO:0006720	isoprenoid metabolic process	biological process	10/198	881/77183	0.00011	0.328082
GO:1902644	tertiary alcohol metabolic process	biological process	4/198	96/77183	0.00012	0.328082
GO:0048838	release of seed from dormancy	biological process	2/198	8/77183	0.00018	0.328082
GO:0097438	exit from dormancy	biological process	2/198	8/77183	0.00018	0.328082
GO:0006714	sesquiterpenoid metabolic process	biological process	4/198	109/77183	0.00019	0.328082
GO:0016021	integral component of membrane	cellular component	95/245	25098/81482	0.00475	0.428857
GO:0008808	cardiolipin synthase activity	molecular function	2/231	23/85169	0.00178	0.491385
GO:0030572	phosphatidyltransferase activity	molecular function	2/231	23/85169	0.00178	0.491385
GO:0004747	ribokinase activity	molecular function	2/231	24/85169	0.00194	0.505801
GO:0016765	transferase activity, transferring alkyl or aryl (other than methyl) groups	molecular function	7/231	664/85169	0.00241	0.59527
GO:0070402	NADPH binding	molecular function	3/231	101/85169	0.0027	0.619029
GO:0016160	amylase activity	molecular function	3/231	102/85169	0.00277	0.619029
GO:0006721	terpenoid metabolic process	biological process	8/198	685/77183	0.00043	0.660002
GO:0016709	oxidoreductase activity, acting on paired donors, with incorporation or reduction of molecular oxyge...	molecular function	6/231	532/85169	0.00351	0.748747
GO:0048037	cofactor binding	molecular function	30/231	6593/85169	0.00379	0.752757
GO:0050278	sedoheptulose-bisphosphatase activity	molecular function	2/231	34/85169	0.00388	0.752757
GO:0015035	protein disulfide oxidoreductase activity	molecular function	4/231	235/85169	0.00401	0.752757
GO:0031224	intrinsic component of membrane	cellular component	95/245	25624/81482	0.00889	0.766156
GO:0004124	cysteine synthase activity	molecular function	2/231	36/85169	0.00434	0.78337
GO:0016132	brassinosteroid biosynthetic process	biological process	3/198	66/77183	0.00068	0.818214
GO:0008299	isoprenoid biosynthetic process	biological process	8/198	747/77183	0.00075	0.818214
GO:0043290	apocarotenoid catabolic process	biological process	2/198	16/77183	0.00077	0.818214
GO:0046345	abscisic acid catabolic process	biological process	2/198	16/77183	0.00077	0.818214
GO:0008453	alanine-glyoxylate transaminase activity	molecular function	2/231	38/85169	0.00483	0.839526
GO:0003824	catalytic activity	molecular function	163/231	53086/85169	0.00532	0.847869
GO:0004030	aldehyde dehydrogenase [NAD(P)+] activity	molecular function	2/231	40/85169	0.00534	0.847869
GO:0050017	L-3-cyanoalanine synthase activity	molecular function	1/231	2/85169	0.00542	0.847869
GO:0016161	beta-amylase activity	molecular function	2/231	44/85169	0.00643	0.943
GO:0016781	phosphotransferase activity, paired acceptors	molecular function	2/231	44/85169	0.00643	0.943
GO:0016107	sesquiterpenoid catabolic process	biological process	2/198	19/77183	0.00109	1
GO:0016131	brassinosteroid metabolic process	biological process	3/198	81/77183	0.00122	1
GO:0009644	response to high light intensity	biological process	4/198	182/77183	0.0013	1
GO:0042214	terpene metabolic process	biological process	3/198	84/77183	0.00136	1
GO:0006014	D-ribose metabolic process	biological process	2/198	24/77183	0.00174	1
GO:0009642	response to light intensity	biological process	5/198	337/77183	0.00187	1
GO:0009416	response to light stimulus	biological process	13/198	2016/77183	0.00228	1
GO:0009767	photosynthetic electron transport chain	biological process	3/198	103/77183	0.00244	1
GO:0010205	photoinhibition	biological process	2/198	29/77183	0.00254	1
GO:0043155	negative regulation of photosynthesis, light reaction	biological process	2/198	29/77183	0.00254	1
GO:0006662	glycerol ether metabolic process	biological process	3/198	105/77183	0.00257	1
GO:0019253	reductive pentose-phosphate cycle	biological process	3/198	106/77183	0.00264	1
GO:0019685	photosynthesis, dark reaction	biological process	3/198	106/77183	0.00264	1
GO:0032049	cardiolipin biosynthetic process	biological process	2/198	30/77183	0.00272	1
GO:0006826	iron ion transport	biological process	3/198	109/77183	0.00286	1
GO:0018904	ether metabolic process	biological process	3/198	111/77183	0.00301	1
GO:1905156	negative regulation of photosynthesis	biological process	2/198	34/77183	0.00348	1
GO:0005982	starch metabolic process	biological process	4/198	239/77183	0.00348	1
GO:0016114	terpenoid biosynthetic process	biological process	6/198	571/77183	0.00375	1
GO:0016129	phytosteroid biosynthetic process	biological process	3/198	122/77183	0.00392	1
GO:0009314	response to radiation	biological process	13/198	2212/77183	0.00495	1
GO:0019252	starch biosynthetic process	biological process	3/198	134/77183	0.00509	1
GO:0009830	cell wall modification involved in abscission	biological process	1/198	2/77183	0.00512	1
GO:0019499	cyanide metabolic process	biological process	1/198	2/77183	0.00512	1
GO:0000041	transition metal ion transport	biological process	4/198	273/77183	0.00557	1
GO:0016128	phytosteroid metabolic process	biological process	3/198	141/77183	0.00587	1
GO:0015977	carbon fixation	biological process	3/198	146/77183	0.00646	1
GO:0016115	terpenoid catabolic process	biological process	2/198	48/77183	0.00683	1
GO:0010162	seed dormancy process	biological process	2/198	51/77183	0.00769	1
GO:0032048	cardiolipin metabolic process	biological process	2/198	51/77183	0.00769	1
GO:0009751	response to salicylic acid	biological process	5/198	477/77183	0.00805	1
GO:0008300	isoprenoid catabolic process	biological process	2/198	53/77183	0.00828	1
GO:0008610	lipid biosynthetic process	biological process	16/198	3197/77183	0.00866	1
GO:0051187	cofactor catabolic process	biological process	5/198	488/77183	0.00882	1
GO:0006535	cysteine biosynthetic process from serine	biological process	2/198	56/77183	0.00921	1
GO:0019684	photosynthesis, light reaction	biological process	4/198	323/77183	0.00992	1
GO:0019509	L-methionine salvage from methylthioadenosine	biological process	2/198	59/77183	0.01018	1
GO:0022611	dormancy process	biological process	2/198	59/77183	0.01018	1
GO:0034402	recruitment of 3'-end processing factors to RNA polymerase II holoenzyme complex	biological process	1/198	4/77183	0.01022	1
GO:2000123	positive regulation of stomatal complex development	biological process	1/198	4/77183	0.01022	1
GO:0009668	plastid membrane organization	biological process	2/198	60/77183	0.01051	1
GO:0010027	thylakoid membrane organization	biological process	2/198	60/77183	0.01051	1
GO:0042548	regulation of photosynthesis, light reaction	biological process	2/198	60/77183	0.01051	1
GO:0006563	L-serine metabolic process	biological process	3/198	176/77183	0.01073	1
GO:0051262	protein tetramerization	biological process	3/198	178/77183	0.01106	1
GO:0006979	response to oxidative stress	biological process	10/198	1660/77183	0.01113	1
GO:0043102	amino acid salvage	biological process	2/198	62/77183	0.01119	1
GO:0071267	L-methionine salvage	biological process	2/198	62/77183	0.01119	1
GO:0010268	brassinosteroid homeostasis	biological process	2/198	63/77183	0.01154	1
GO:0006655	phosphatidylglycerol biosynthetic process	biological process	2/198	66/77183	0.01261	1
GO:0007253	cytoplasmic sequestering of NF-kappaB	biological process	1/198	5/77183	0.01276	1
GO:0031990	mRNA export from nucleus in response to heat stress	biological process	1/198	5/77183	0.01276	1
GO:0035498	carnosine metabolic process	biological process	1/198	5/77183	0.01276	1
GO:0006879	cellular iron ion homeostasis	biological process	3/198	188/77183	0.01281	1
GO:0046916	cellular transition metal ion homeostasis	biological process	4/198	350/77183	0.01299	1
GO:0006636	unsaturated fatty acid biosynthetic process	biological process	3/198	191/77183	0.01336	1
GO:0015996	chlorophyll catabolic process	biological process	2/198	69/77183	0.01372	1
GO:0046149	pigment catabolic process	biological process	2/198	70/77183	0.0141	1
GO:0046271	phenylpropanoid catabolic process	biological process	3/198	198/77183	0.0147	1
GO:0046274	lignin catabolic process	biological process	3/198	198/77183	0.0147	1
GO:0009688	abscisic acid biosynthetic process	biological process	2/198	72/77183	0.01488	1
GO:0043289	apocarotenoid biosynthetic process	biological process	2/198	72/77183	0.01488	1
GO:0010422	regulation of brassinosteroid biosynthetic process	biological process	1/198	6/77183	0.01529	1
GO:0090201	negative regulation of release of cytochrome c from mitochondria	biological process	1/198	6/77183	0.01529	1
GO:0000097	sulfur amino acid biosynthetic process	biological process	4/198	370/77183	0.01561	1
GO:0009813	flavonoid biosynthetic process	biological process	5/198	570/77183	0.0163	1
GO:0006787	porphyrin-containing compound catabolic process	biological process	2/198	76/77183	0.01648	1
GO:0033015	tetrapyrrole catabolic process	biological process	2/198	76/77183	0.01648	1
GO:1902645	tertiary alcohol biosynthetic process	biological process	2/198	80/77183	0.01815	1
GO:0045454	cell redox homeostasis	biological process	5/198	587/77183	0.01825	1
GO:0015976	carbon utilization	biological process	2/198	83/77183	0.01945	1
GO:0043953	protein transport by the Tat complex	biological process	1/198	8/77183	0.02034	1
GO:0016106	sesquiterpenoid biosynthetic process	biological process	2/198	89/77183	0.02216	1
GO:0046471	phosphatidylglycerol metabolic process	biological process	2/198	90/77183	0.02262	1
GO:0044277	cell wall disassembly	biological process	1/198	9/77183	0.02285	1
GO:0090030	regulation of steroid hormone biosynthetic process	biological process	1/198	9/77183	0.02285	1
GO:0030001	metal ion transport	biological process	8/198	1343/77183	0.0234	1
GO:0010109	regulation of photosynthesis	biological process	2/198	92/77183	0.02356	1
GO:0033559	unsaturated fatty acid metabolic process	biological process	3/198	242/77183	0.02481	1
GO:0002438	acute inflammatory response to antigenic stimulus	biological process	1/198	10/77183	0.02536	1
GO:0002524	hypersensitivity	biological process	1/198	10/77183	0.02536	1
GO:0010236	plastoquinone biosynthetic process	biological process	1/198	10/77183	0.02536	1
GO:0016068	type I hypersensitivity	biological process	1/198	10/77183	0.02536	1
GO:0046445	benzyl isoquinoline alkaloid metabolic process	biological process	1/198	10/77183	0.02536	1
GO:1901010	(S)-reticuline metabolic process	biological process	1/198	10/77183	0.02536	1
GO:0002238	response to molecule of fungal origin	biological process	2/198	96/77183	0.0255	1
GO:0001101	response to acid chemical	biological process	14/198	3042/77183	0.02588	1
GO:0019725	cellular homeostasis	biological process	10/198	1910/77183	0.02647	1
GO:0009820	alkaloid metabolic process	biological process	2/198	101/77183	0.02801	1
GO:0052695	cellular glucuronidation	biological process	3/198	254/77183	0.02808	1
GO:0052696	flavonoid glucuronidation	biological process	3/198	254/77183	0.02808	1
GO:0009812	flavonoid metabolic process	biological process	5/198	660/77183	0.02837	1
GO:1901617	organic hydroxy compound biosynthetic process	biological process	6/198	898/77183	0.02914	1
GO:0019585	glucuronate metabolic process	biological process	3/198	261/77183	0.03009	1
GO:0044002	acquisition of nutrients from host	biological process	1/198	12/77183	0.03036	1
GO:0045038	protein import into chloroplast thylakoid membrane	biological process	1/198	12/77183	0.03036	1
GO:0051816	acquisition of nutrients from other organism during symbiotic interaction	biological process	1/198	12/77183	0.03036	1
GO:0052093	formation of specialized structure for nutrient acquisition from host	biological process	1/198	12/77183	0.03036	1
GO:0052095	formation of specialized structure for nutrient acquisition from other organism involved in symbioti...	biological process	1/198	12/77183	0.03036	1
GO:0052096	formation by symbiont of syncytium involving giant cell for nutrient acquisition from host	biological process	1/198	12/77183	0.03036	1
GO:0071265	L-methionine biosynthetic process	biological process	2/198	109/77183	0.03221	1
GO:1901663	quinone biosynthetic process	biological process	2/198	109/77183	0.03221	1
GO:0046677	response to antibiotic	biological process	7/198	1172/77183	0.03249	1
GO:0010375	stomatal complex patterning	biological process	1/198	13/77183	0.03284	1
GO:0015714	phosphoenolpyruvate transport	biological process	1/198	13/77183	0.03284	1
GO:0032544	plastid translation	biological process	1/198	13/77183	0.03284	1
GO:0044115	development of symbiont involved in interaction with host	biological process	1/198	13/77183	0.03284	1
GO:0002437	inflammatory response to antigenic stimulus	biological process	1/198	14/77183	0.03532	1
GO:0043518	negative regulation of DNA damage response, signal transduction by p53 class mediator	biological process	1/198	14/77183	0.03532	1
GO:0090199	regulation of release of cytochrome c from mitochondria	biological process	1/198	14/77183	0.03532	1
GO:0055076	transition metal ion homeostasis	biological process	4/198	482/77183	0.03631	1
GO:1901661	quinone metabolic process	biological process	2/198	119/77183	0.03779	1
GO:0010117	photoprotection	biological process	1/198	15/77183	0.0378	1
GO:0033076	isoquinoline alkaloid metabolic process	biological process	1/198	15/77183	0.0378	1
GO:0044111	development involved in symbiotic interaction	biological process	1/198	15/77183	0.0378	1
GO:0051446	positive regulation of meiotic cell cycle	biological process	1/198	15/77183	0.0378	1
GO:0006063	uronic acid metabolic process	biological process	3/198	286/77183	0.03785	1
GO:0000096	sulfur amino acid metabolic process	biological process	4/198	491/77183	0.03843	1
GO:0055072	iron ion homeostasis	biological process	3/198	289/77183	0.03885	1
GO:0042994	cytoplasmic sequestering of transcription factor	biological process	1/198	16/77183	0.04027	1
GO:1901797	negative regulation of signal transduction by p53 class mediator	biological process	1/198	16/77183	0.04027	1
GO:0010114	response to red light	biological process	2/198	125/77183	0.04131	1
GO:0010431	seed maturation	biological process	2/198	126/77183	0.0419	1
GO:0015713	phosphoglycerate transmembrane transport	biological process	1/198	17/77183	0.04273	1
GO:0070682	proteasome regulatory particle assembly	biological process	1/198	17/77183	0.04273	1
GO:0010047	fruit dehiscence	biological process	1/198	18/77183	0.04519	1
GO:0032790	ribosome disassembly	biological process	1/198	18/77183	0.04519	1
GO:0019344	cysteine biosynthetic process	biological process	2/198	132/77183	0.04555	1
GO:0042446	hormone biosynthetic process	biological process	4/198	526/77183	0.04736	1
GO:0001836	release of cytochrome c from mitochondria	biological process	1/198	19/77183	0.04764	1
GO:0051220	cytoplasmic sequestering of protein	biological process	1/198	19/77183	0.04764	1
GO:0009740	gibberellic acid mediated signaling pathway	biological process	2/198	137/77183	0.04868	1
GO:0042181	ketone biosynthetic process	biological process	2/198	137/77183	0.04868	1
GO:0009765	photosynthesis, light harvesting	biological process	2/198	138/77183	0.04931	1
GO:0010476	gibberellin mediated signaling pathway	biological process	2/198	138/77183	0.04931	1
GO:0071370	cellular response to gibberellin stimulus	biological process	2/198	138/77183	0.04931	1
GO:0005987	sucrose catabolic process	biological process	1/198	20/77183	0.05008	1
GO:0043516	regulation of DNA damage response, signal transduction by p53 class mediator	biological process	1/198	20/77183	0.05008	1
GO:0071484	cellular response to light intensity	biological process	1/198	20/77183	0.05008	1
GO:0007006	mitochondrial membrane organization	biological process	2/198	146/77183	0.0545	1
GO:0009186	deoxyribonucleoside diphosphate metabolic process	biological process	1/198	22/77183	0.05495	1
GO:0009808	lignin metabolic process	biological process	3/198	334/77183	0.05532	1
GO:0033209	tumor necrosis factor-mediated signaling pathway	biological process	1/198	23/77183	0.05738	1
GO:1903825	organic acid transmembrane transport	biological process	3/198	342/77183	0.05855	1
GO:1905039	carboxylic acid transmembrane transport	biological process	3/198	342/77183	0.05855	1
GO:0010304	PSII associated light-harvesting complex II catabolic process	biological process	1/198	24/77183	0.05979	1
GO:0016560	protein import into peroxisome matrix, docking	biological process	1/198	24/77183	0.05979	1
GO:0042372	phylloquinone biosynthetic process	biological process	1/198	24/77183	0.05979	1
GO:0050992	dimethylallyl diphosphate biosynthetic process	biological process	1/198	24/77183	0.05979	1
GO:0050993	dimethylallyl diphosphate metabolic process	biological process	1/198	24/77183	0.05979	1
GO:0002223	stimulatory C-type lectin receptor signaling pathway	biological process	1/198	25/77183	0.06221	1
GO:0009744	response to sucrose	biological process	2/198	159/77183	0.06331	1
GO:0042744	hydrogen peroxide catabolic process	biological process	3/198	354/77183	0.06355	1
GO:0042374	phylloquinone metabolic process	biological process	1/198	26/77183	0.06461	1
GO:0042873	aldonate transmembrane transport	biological process	1/198	26/77183	0.06461	1
GO:0035266	meristem growth	biological process	2/198	161/77183	0.0647	1
GO:0034285	response to disaccharide	biological process	2/198	162/77183	0.0654	1
GO:1901700	response to oxygen-containing compound	biological process	18/198	4769/77183	0.06579	1
GO:0010823	negative regulation of mitochondrion organization	biological process	1/198	27/77183	0.06701	1
GO:0051016	barbed-end actin filament capping	biological process	1/198	27/77183	0.06701	1
GO:0032436	positive regulation of proteasomal ubiquitin-dependent protein catabolic process	biological process	2/198	165/77183	0.06752	1
GO:0009266	response to temperature stimulus	biological process	8/198	1673/77183	0.06802	1
GO:0009773	photosynthetic electron transport in photosystem I	biological process	1/198	28/77183	0.06941	1
GO:0018026	peptidyl-lysine monomethylation	biological process	1/198	28/77183	0.06941	1
GO:0043094	cellular metabolic compound salvage	biological process	3/198	369/77183	0.07007	1
GO:0002220	innate immune response activating cell surface receptor signaling pathway	biological process	1/198	29/77183	0.0718	1
GO:2000038	regulation of stomatal complex development	biological process	1/198	29/77183	0.0718	1
GO:0006486	protein glycosylation	biological process	4/198	609/77183	0.0727	1
GO:0043413	macromolecule glycosylation	biological process	4/198	609/77183	0.0727	1
GO:1901800	positive regulation of proteasomal protein catabolic process	biological process	2/198	174/77183	0.07402	1
GO:0016064	immunoglobulin mediated immune response	biological process	1/198	30/77183	0.07418	1
GO:0019724	B cell mediated immunity	biological process	1/198	30/77183	0.07418	1
GO:0038095	Fc-epsilon receptor signaling pathway	biological process	1/198	30/77183	0.07418	1
GO:2000060	positive regulation of ubiquitin-dependent protein catabolic process	biological process	2/198	175/77183	0.07475	1
GO:0002526	acute inflammatory response	biological process	1/198	31/77183	0.07655	1
GO:1903052	positive regulation of proteolysis involved in cellular protein catabolic process	biological process	2/198	181/77183	0.0792	1
GO:0002479	antigen processing and presentation of exogenous peptide antigen via MHC class I, TAP-dependent	biological process	1/198	33/77183	0.08129	1
GO:1903364	positive regulation of cellular protein catabolic process	biological process	2/198	184/77183	0.08145	1
GO:0009101	glycoprotein biosynthetic process	biological process	4/198	635/77183	0.08181	1
GO:0022900	electron transport chain	biological process	4/198	635/77183	0.08181	1
GO:0003333	amino acid transmembrane transport	biological process	2/198	185/77183	0.08221	1
GO:0006814	sodium ion transport	biological process	2/198	185/77183	0.08221	1
GO:0010107	potassium ion import	biological process	1/198	34/77183	0.08365	1
GO:0032088	negative regulation of NF-kappaB transcription factor activity	biological process	1/198	35/77183	0.086	1
GO:0050810	regulation of steroid biosynthetic process	biological process	1/198	35/77183	0.086	1
GO:0070084	protein initiator methionine removal	biological process	1/198	35/77183	0.086	1
GO:0032434	regulation of proteasomal ubiquitin-dependent protein catabolic process	biological process	2/198	193/77183	0.08834	1
GO:0018023	peptidyl-lysine trimethylation	biological process	1/198	36/77183	0.08834	1
GO:0031524	menthol metabolic process	biological process	1/198	36/77183	0.08834	1
GO:0031525	menthol biosynthetic process	biological process	1/198	36/77183	0.08834	1
GO:0032984	protein-containing complex disassembly	biological process	3/198	408/77183	0.08836	1
GO:0009901	anther dehiscence	biological process	1/198	37/77183	0.09068	1
GO:0070085	glycosylation	biological process	4/198	659/77183	0.0907	1
GO:2001021	negative regulation of response to DNA damage stimulus	biological process	1/198	38/77183	0.09302	1
GO:0010052	guard cell differentiation	biological process	1/198	39/77183	0.09534	1
GO:0038061	NIK/NF-kappaB signaling	biological process	1/198	39/77183	0.09534	1
GO:0045737	positive regulation of cyclin-dependent protein serine/threonine kinase activity	biological process	1/198	39/77183	0.09534	1
GO:1904031	positive regulation of cyclin-dependent protein kinase activity	biological process	1/198	39/77183	0.09534	1
GO:0000302	response to reactive oxygen species	biological process	4/198	674/77183	0.09648	1
GO:0006875	cellular metal ion homeostasis	biological process	4/198	676/77183	0.09726	1
GO:0051259	protein complex oligomerization	biological process	3/198	426/77183	0.09741	1
GO:0000373	Group II intron splicing	biological process	1/198	40/77183	0.09767	1
GO:0031145	anaphase-promoting complex-dependent catabolic process	biological process	1/198	40/77183	0.09767	1
GO:0038093	Fc receptor signaling pathway	biological process	1/198	41/77183	0.09998	1
GO:0060071	Wnt signaling pathway, planar cell polarity pathway	biological process	1/198	41/77183	0.09998	1
GO:0042743	hydrogen peroxide metabolic process	biological process	3/198	434/77183	0.10154	1
GO:0006183	GTP biosynthetic process	biological process	1/198	42/77183	0.10229	1
GO:0035725	sodium ion transmembrane transport	biological process	1/198	42/77183	0.10229	1
GO:1900865	chloroplast RNA modification	biological process	1/198	42/77183	0.10229	1
GO:0044743	protein transmembrane import into intracellular organelle	biological process	2/198	212/77183	0.1034	1
GO:2000058	regulation of ubiquitin-dependent protein catabolic process	biological process	2/198	212/77183	0.1034	1
GO:0042592	homeostatic process	biological process	12/198	3101/77183	0.10399	1
GO:0043467	regulation of generation of precursor metabolites and energy	biological process	2/198	213/77183	0.10421	1
GO:0006228	UTP biosynthetic process	biological process	1/198	43/77183	0.1046	1
GO:0050852	T cell receptor signaling pathway	biological process	1/198	43/77183	0.1046	1
GO:0006694	steroid biosynthetic process	biological process	3/198	440/77183	0.10469	1
GO:0046165	alcohol biosynthetic process	biological process	3/198	440/77183	0.10469	1
GO:0006524	alanine catabolic process	biological process	1/198	44/77183	0.1069	1
GO:0009080	pyruvate family amino acid catabolic process	biological process	1/198	44/77183	0.1069	1
GO:0042853	L-alanine catabolic process	biological process	1/198	44/77183	0.1069	1
GO:0048579	negative regulation of long-day photoperiodism, flowering	biological process	1/198	44/77183	0.1069	1
GO:0042851	L-alanine metabolic process	biological process	1/198	45/77183	0.10919	1
GO:0045948	positive regulation of translational initiation	biological process	1/198	46/77183	0.11147	1
GO:0046051	UTP metabolic process	biological process	1/198	46/77183	0.11147	1
GO:0090175	regulation of establishment of planar polarity	biological process	1/198	46/77183	0.11147	1
GO:0090263	positive regulation of canonical Wnt signaling pathway	biological process	1/198	46/77183	0.11147	1
GO:0046942	carboxylic acid transport	biological process	4/198	712/77183	0.11187	1
GO:0006081	cellular aldehyde metabolic process	biological process	4/198	713/77183	0.11229	1
GO:0015849	organic acid transport	biological process	4/198	715/77183	0.11313	1
GO:0005975	carbohydrate metabolic process	biological process	22/198	6519/77183	0.11336	1
GO:0002460	adaptive immune response based on somatic recombination of immune receptors built from immunoglobuli...	biological process	1/198	47/77183	0.11375	1
GO:0030330	DNA damage response, signal transduction by p53 class mediator	biological process	1/198	47/77183	0.11375	1
GO:0035567	non-canonical Wnt signaling pathway	biological process	1/198	47/77183	0.11375	1
GO:0009069	serine family amino acid metabolic process	biological process	3/198	457/77183	0.11382	1
GO:0006182	cGMP biosynthetic process	biological process	1/198	48/77183	0.11603	1
GO:0009070	serine family amino acid biosynthetic process	biological process	2/198	230/77183	0.11825	1
GO:0009263	deoxyribonucleotide biosynthetic process	biological process	1/198	49/77183	0.1183	1
GO:0032988	ribonucleoprotein complex disassembly	biological process	1/198	49/77183	0.1183	1
GO:0042590	antigen processing and presentation of exogenous peptide antigen via MHC class I	biological process	1/198	49/77183	0.1183	1
GO:0006534	cysteine metabolic process	biological process	2/198	231/77183	0.11909	1
GO:0022411	cellular component disassembly	biological process	4/198	731/77183	0.11995	1
GO:0010206	photosystem II repair	biological process	1/198	50/77183	0.12056	1
GO:0010260	animal organ senescence	biological process	1/198	50/77183	0.12056	1
GO:0050851	antigen receptor-mediated signaling pathway	biological process	1/198	50/77183	0.12056	1
GO:0019321	pentose metabolic process	biological process	2/198	234/77183	0.12162	1
GO:0061136	regulation of proteasomal protein catabolic process	biological process	2/198	234/77183	0.12162	1
GO:0016567	protein ubiquitination	biological process	8/198	1921/77183	0.12303	1
GO:0006522	alanine metabolic process	biological process	1/198	52/77183	0.12507	1
GO:0009078	pyruvate family amino acid metabolic process	biological process	1/198	52/77183	0.12507	1
GO:0042256	mature ribosome assembly	biological process	1/198	52/77183	0.12507	1
GO:0009900	dehiscence	biological process	1/198	53/77183	0.12732	1
GO:0046068	cGMP metabolic process	biological process	1/198	53/77183	0.12732	1
GO:0071356	cellular response to tumor necrosis factor	biological process	1/198	53/77183	0.12732	1
GO:0045732	positive regulation of protein catabolic process	biological process	2/198	242/77183	0.12844	1
GO:1905330	regulation of morphogenesis of an epithelium	biological process	1/198	54/77183	0.12956	1
GO:0032787	monocarboxylic acid metabolic process	biological process	14/198	3910/77183	0.13177	1
GO:0009768	photosynthesis, light harvesting in photosystem I	biological process	1/198	55/77183	0.13179	1
GO:0019218	regulation of steroid metabolic process	biological process	1/198	55/77183	0.13179	1
GO:0046039	GTP metabolic process	biological process	1/198	55/77183	0.13179	1
GO:0071695	anatomical structure maturation	biological process	3/198	494/77183	0.13467	1
GO:1903050	regulation of proteolysis involved in cellular protein catabolic process	biological process	2/198	250/77183	0.13534	1
GO:0015994	chlorophyll metabolic process	biological process	2/198	251/77183	0.1362	1
GO:0002449	lymphocyte mediated immunity	biological process	1/198	57/77183	0.13624	1
GO:0090090	negative regulation of canonical Wnt signaling pathway	biological process	1/198	57/77183	0.13624	1
GO:0009725	response to hormone	biological process	16/198	4617/77183	0.13742	1
GO:0046164	alcohol catabolic process	biological process	2/198	253/77183	0.13794	1
GO:0042180	cellular ketone metabolic process	biological process	3/198	500/77183	0.13817	1
GO:0006521	regulation of cellular amino acid metabolic process	biological process	1/198	58/77183	0.13846	1
GO:0034612	response to tumor necrosis factor	biological process	1/198	58/77183	0.13846	1
GO:1902626	assembly of large subunit precursor of preribosome	biological process	1/198	58/77183	0.13846	1
GO:0009739	response to gibberellin	biological process	2/198	255/77183	0.13969	1
GO:0090333	regulation of stomatal closure	biological process	1/198	59/77183	0.14067	1
GO:1901796	regulation of signal transduction by p53 class mediator	biological process	1/198	59/77183	0.14067	1
GO:0006829	zinc ion transport	biological process	1/198	60/77183	0.14288	1
GO:0070125	mitochondrial translational elongation	biological process	1/198	60/77183	0.14288	1
GO:1903362	regulation of cellular protein catabolic process	biological process	2/198	261/77183	0.14495	1
GO:0006629	lipid metabolic process	biological process	19/198	5707/77183	0.14726	1
GO:0009789	positive regulation of abscisic acid-activated signaling pathway	biological process	1/198	62/77183	0.14727	1
GO:1901421	positive regulation of response to alcohol	biological process	1/198	62/77183	0.14727	1
GO:1905959	positive regulation of cellular response to alcohol	biological process	1/198	62/77183	0.14727	1
GO:0009086	methionine biosynthetic process	biological process	2/198	265/77183	0.14849	1
GO:0010452	histone H3-K36 methylation	biological process	1/198	63/77183	0.14946	1
GO:0019288	isopentenyl diphosphate biosynthetic process, methylerythritol 4-phosphate pathway	biological process	1/198	63/77183	0.14946	1
GO:0009100	glycoprotein metabolic process	biological process	4/198	799/77183	0.15081	1
GO:0030177	positive regulation of Wnt signaling pathway	biological process	1/198	64/77183	0.15165	1
GO:0033238	regulation of cellular amine metabolic process	biological process	1/198	64/77183	0.15165	1
GO:0002443	leukocyte mediated immunity	biological process	1/198	65/77183	0.15383	1
GO:0009624	response to nematode	biological process	2/198	272/77183	0.15471	1
GO:0008637	apoptotic mitochondrial changes	biological process	1/198	66/77183	0.156	1
GO:1901607	alpha-amino acid biosynthetic process	biological process	6/198	1418/77183	0.15908	1
GO:0009692	ethylene metabolic process	biological process	1/198	68/77183	0.16033	1
GO:0009693	ethylene biosynthetic process	biological process	1/198	68/77183	0.16033	1
GO:0042770	signal transduction in response to DNA damage	biological process	1/198	68/77183	0.16033	1
GO:0043450	alkene biosynthetic process	biological process	1/198	68/77183	0.16033	1
GO:0046620	regulation of organ growth	biological process	1/198	68/77183	0.16033	1
GO:0006066	alcohol metabolic process	biological process	5/198	1118/77183	0.16151	1
GO:0002250	adaptive immune response	biological process	1/198	69/77183	0.16248	1
GO:0043449	cellular alkene metabolic process	biological process	1/198	69/77183	0.16248	1
GO:0055085	transmembrane transport	biological process	13/198	3724/77183	0.1626	1
GO:0045862	positive regulation of proteolysis	biological process	2/198	281/77183	0.16278	1
GO:0018022	peptidyl-lysine methylation	biological process	2/198	283/77183	0.16458	1
GO:0015743	malate transport	biological process	1/198	70/77183	0.16463	1
GO:0031221	arabinan metabolic process	biological process	1/198	70/77183	0.16463	1
GO:0031222	arabinan catabolic process	biological process	1/198	70/77183	0.16463	1
GO:0046352	disaccharide catabolic process	biological process	1/198	70/77183	0.16463	1
GO:0048586	regulation of long-day photoperiodism, flowering	biological process	1/198	70/77183	0.16463	1
GO:0002474	antigen processing and presentation of peptide antigen via MHC class I	biological process	1/198	71/77183	0.16678	1
GO:0032446	protein modification by small protein conjugation	biological process	8/198	2078/77183	0.16717	1
GO:0055088	lipid homeostasis	biological process	2/198	286/77183	0.1673	1
GO:0009628	response to abiotic stimulus	biological process	19/198	5826/77183	0.16794	1
GO:0002429	immune response-activating cell surface receptor signaling pathway	biological process	1/198	72/77183	0.16892	1
GO:0009838	abscission	biological process	1/198	72/77183	0.16892	1
GO:0065002	intracellular protein transmembrane transport	biological process	2/198	289/77183	0.17002	1
GO:0009262	deoxyribonucleotide metabolic process	biological process	1/198	73/77183	0.17105	1
GO:1900674	olefin biosynthetic process	biological process	1/198	74/77183	0.17318	1
GO:0044255	cellular lipid metabolic process	biological process	15/198	4470/77183	0.17552	1
GO:0042445	hormone metabolic process	biological process	4/198	852/77183	0.17674	1
GO:0071806	protein transmembrane transport	biological process	2/198	297/77183	0.17731	1
GO:0016558	protein import into peroxisome matrix	biological process	1/198	76/77183	0.17742	1
GO:0046885	regulation of hormone biosynthetic process	biological process	1/198	76/77183	0.17742	1
GO:0097054	L-glutamate biosynthetic process	biological process	1/198	76/77183	0.17742	1
GO:0055065	metal ion homeostasis	biological process	4/198	858/77183	0.17977	1
GO:0048589	developmental growth	biological process	6/198	1478/77183	0.18123	1
GO:0002768	immune response-regulating cell surface receptor signaling pathway	biological process	1/198	78/77183	0.18164	1
GO:0015919	peroxisomal membrane transport	biological process	1/198	78/77183	0.18164	1
GO:0009409	response to cold	biological process	4/198	862/77183	0.18179	1
GO:0010193	response to ozone	biological process	1/198	79/77183	0.18374	1
GO:0051445	regulation of meiotic cell cycle	biological process	1/198	79/77183	0.18374	1
GO:0045036	protein targeting to chloroplast	biological process	1/198	80/77183	0.18584	1
GO:0051693	actin filament capping	biological process	1/198	80/77183	0.18584	1
GO:0072596	establishment of protein localization to chloroplast	biological process	1/198	80/77183	0.18584	1
GO:0017001	antibiotic catabolic process	biological process	3/198	579/77183	0.18682	1
GO:0048527	lateral root development	biological process	2/198	308/77183	0.18741	1
GO:0006865	amino acid transport	biological process	2/198	310/77183	0.18926	1
GO:0019221	cytokine-mediated signaling pathway	biological process	1/198	82/77183	0.19001	1
GO:0019676	ammonia assimilation cycle	biological process	1/198	82/77183	0.19001	1
GO:0072598	protein localization to chloroplast	biological process	1/198	82/77183	0.19001	1
GO:0009827	plant-type cell wall modification	biological process	1/198	83/77183	0.19209	1
GO:0016099	monoterpenoid biosynthetic process	biological process	1/198	83/77183	0.19209	1
GO:0052652	cyclic purine nucleotide metabolic process	biological process	1/198	83/77183	0.19209	1
GO:0043624	cellular protein complex disassembly	biological process	2/198	315/77183	0.19388	1
GO:1901616	organic hydroxy compound catabolic process	biological process	2/198	315/77183	0.19388	1
GO:0009240	isopentenyl diphosphate biosynthetic process	biological process	1/198	84/77183	0.19417	1
GO:0016098	monoterpenoid metabolic process	biological process	1/198	84/77183	0.19417	1
GO:0046490	isopentenyl diphosphate metabolic process	biological process	1/198	84/77183	0.19417	1
GO:0006625	protein targeting to peroxisome	biological process	1/198	85/77183	0.19624	1
GO:0009190	cyclic nucleotide biosynthetic process	biological process	1/198	85/77183	0.19624	1
GO:0010449	root meristem growth	biological process	1/198	85/77183	0.19624	1
GO:0030835	negative regulation of actin filament depolymerization	biological process	1/198	85/77183	0.19624	1
GO:0043574	peroxisomal transport	biological process	1/198	85/77183	0.19624	1
GO:0072662	protein localization to peroxisome	biological process	1/198	85/77183	0.19624	1
GO:0072663	establishment of protein localization to peroxisome	biological process	1/198	85/77183	0.19624	1
GO:1900673	olefin metabolic process	biological process	1/198	89/77183	0.20446	1
GO:0034219	carbohydrate transmembrane transport	biological process	2/198	328/77183	0.20597	1
GO:0045787	positive regulation of cell cycle	biological process	2/198	328/77183	0.20597	1
GO:0008202	steroid metabolic process	biological process	3/198	611/77183	0.20767	1
GO:0043409	negative regulation of MAPK cascade	biological process	1/198	91/77183	0.20854	1
GO:0030834	regulation of actin filament depolymerization	biological process	1/198	92/77183	0.21058	1
GO:0031398	positive regulation of protein ubiquitination	biological process	1/198	92/77183	0.21058	1
GO:0046785	microtubule polymerization	biological process	1/198	92/77183	0.21058	1
GO:0010197	polar nucleus fusion	biological process	1/198	93/77183	0.2126	1
GO:0048574	long-day photoperiodism, flowering	biological process	1/198	93/77183	0.2126	1
GO:0051289	protein homotetramerization	biological process	1/198	93/77183	0.2126	1
GO:1901070	guanosine-containing compound biosynthetic process	biological process	1/198	93/77183	0.2126	1
GO:0008652	cellular amino acid biosynthetic process	biological process	6/198	1559/77183	0.21295	1
GO:0015711	organic anion transport	biological process	4/198	923/77183	0.21361	1
GO:0006555	methionine metabolic process	biological process	2/198	337/77183	0.21439	1
GO:0009559	embryo sac central cell differentiation	biological process	1/198	94/77183	0.21463	1
GO:0030091	protein repair	biological process	1/198	94/77183	0.21463	1
GO:0009719	response to endogenous stimulus	biological process	16/198	5002/77183	0.21509	1
GO:0016042	lipid catabolic process	biological process	5/198	1244/77183	0.21647	1
GO:0000079	regulation of cyclin-dependent protein serine/threonine kinase activity	biological process	1/198	95/77183	0.21664	1
GO:0043248	proteasome assembly	biological process	1/198	95/77183	0.21664	1
GO:0071804	cellular potassium ion transport	biological process	1/198	95/77183	0.21664	1
GO:0071805	potassium ion transmembrane transport	biological process	1/198	95/77183	0.21664	1
GO:0009698	phenylpropanoid metabolic process	biological process	3/198	626/77183	0.21761	1
GO:0030178	negative regulation of Wnt signaling pathway	biological process	1/198	97/77183	0.22066	1
GO:0060828	regulation of canonical Wnt signaling pathway	biological process	1/198	97/77183	0.22066	1
GO:1904029	regulation of cyclin-dependent protein kinase activity	biological process	1/198	97/77183	0.22066	1
GO:0010817	regulation of hormone levels	biological process	5/198	1257/77183	0.22245	1
GO:0002478	antigen processing and presentation of exogenous peptide antigen	biological process	1/198	98/77183	0.22267	1
GO:0015740	C4-dicarboxylate transport	biological process	1/198	98/77183	0.22267	1
GO:0019884	antigen processing and presentation of exogenous antigen	biological process	1/198	98/77183	0.22267	1
GO:0090627	plant epidermal cell differentiation	biological process	2/198	346/77183	0.22284	1
GO:0040007	growth	biological process	9/198	2595/77183	0.22434	1
GO:0009664	plant-type cell wall organization	biological process	2/198	349/77183	0.22566	1
GO:0006537	glutamate biosynthetic process	biological process	1/198	100/77183	0.22665	1
GO:0009631	cold acclimation	biological process	1/198	100/77183	0.22665	1
GO:1901880	negative regulation of protein depolymerization	biological process	1/198	100/77183	0.22665	1
GO:1903322	positive regulation of protein modification by small protein conjugation or removal	biological process	1/198	100/77183	0.22665	1
GO:2001234	negative regulation of apoptotic signaling pathway	biological process	1/198	100/77183	0.22665	1
GO:0055082	cellular chemical homeostasis	biological process	5/198	1271/77183	0.22895	1
GO:0000741	karyogamy	biological process	1/198	102/77183	0.23062	1
GO:0006241	CTP biosynthetic process	biological process	1/198	102/77183	0.23062	1
GO:0046036	CTP metabolic process	biological process	1/198	102/77183	0.23062	1
GO:0019439	aromatic compound catabolic process	biological process	8/198	2283/77183	0.234	1
GO:0032259	methylation	biological process	4/198	961/77183	0.23416	1
GO:0065008	regulation of biological quality	biological process	20/198	6525/77183	0.23447	1
GO:0002758	innate immune response-activating signal transduction	biological process	1/198	104/77183	0.23457	1
GO:0009209	pyrimidine ribonucleoside triphosphate biosynthetic process	biological process	1/198	104/77183	0.23457	1
GO:0044283	small molecule biosynthetic process	biological process	16/198	5090/77183	0.23524	1
GO:0006515	protein quality control for misfolded or incompletely synthesized proteins	biological process	1/198	105/77183	0.23654	1
GO:0043242	negative regulation of protein complex disassembly	biological process	1/198	105/77183	0.23654	1
GO:0043433	negative regulation of DNA binding transcription factor activity	biological process	1/198	105/77183	0.23654	1
GO:0009620	response to fungus	biological process	4/198	966/77183	0.2369	1
GO:0010075	regulation of meristem growth	biological process	1/198	106/77183	0.2385	1
GO:0031365	N-terminal protein amino acid modification	biological process	1/198	106/77183	0.2385	1
GO:0048002	antigen processing and presentation of peptide antigen	biological process	1/198	106/77183	0.2385	1
GO:0030003	cellular cation homeostasis	biological process	4/198	971/77183	0.23965	1
GO:0001736	establishment of planar polarity	biological process	1/198	107/77183	0.24045	1
GO:0009208	pyrimidine ribonucleoside triphosphate metabolic process	biological process	1/198	107/77183	0.24045	1
GO:0009148	pyrimidine nucleoside triphosphate biosynthetic process	biological process	1/198	108/77183	0.2424	1
GO:0030837	negative regulation of actin filament polymerization	biological process	1/198	108/77183	0.2424	1
GO:0006812	cation transport	biological process	8/198	2309/77183	0.24309	1
GO:0048528	post-embryonic root development	biological process	2/198	370/77183	0.24548	1
GO:0007164	establishment of tissue polarity	biological process	1/198	110/77183	0.24629	1
GO:0009187	cyclic nucleotide metabolic process	biological process	1/198	110/77183	0.24629	1
GO:0010039	response to iron ion	biological process	1/198	110/77183	0.24629	1
GO:1901361	organic cyclic compound catabolic process	biological process	8/198	2322/77183	0.24769	1
GO:0072331	signal transduction by p53 class mediator	biological process	1/198	111/77183	0.24823	1
GO:0019752	carboxylic acid metabolic process	biological process	24/198	8053/77183	0.24869	1
GO:0048571	long-day photoperiodism	biological process	1/198	112/77183	0.25016	1
GO:0006778	porphyrin-containing compound metabolic process	biological process	2/198	376/77183	0.25116	1
GO:0035999	tetrahydrofolate interconversion	biological process	1/198	113/77183	0.25209	1
GO:0042542	response to hydrogen peroxide	biological process	2/198	379/77183	0.254	1
GO:0009646	response to absence of light	biological process	1/198	114/77183	0.25401	1
GO:1901605	alpha-amino acid metabolic process	biological process	8/198	2341/77183	0.25445	1
GO:0021700	developmental maturation	biological process	3/198	681/77183	0.25484	1
GO:0098656	anion transmembrane transport	biological process	3/198	682/77183	0.25552	1
GO:0005985	sucrose metabolic process	biological process	1/198	115/77183	0.25592	1
GO:0006097	glyoxylate cycle	biological process	1/198	115/77183	0.25592	1
GO:0009099	valine biosynthetic process	biological process	1/198	115/77183	0.25592	1
GO:0030307	positive regulation of cell growth	biological process	1/198	115/77183	0.25592	1
GO:0032272	negative regulation of protein polymerization	biological process	1/198	115/77183	0.25592	1
GO:0009147	pyrimidine nucleoside triphosphate metabolic process	biological process	1/198	116/77183	0.25783	1
GO:0006873	cellular ion homeostasis	biological process	4/198	1008/77183	0.26021	1
GO:0033013	tetrapyrrole metabolic process	biological process	2/198	387/77183	0.26157	1
GO:0001738	morphogenesis of a polarized epithelium	biological process	1/198	118/77183	0.26164	1
GO:1901879	regulation of protein depolymerization	biological process	1/198	118/77183	0.26164	1
GO:0060070	canonical Wnt signaling pathway	biological process	1/198	119/77183	0.26354	1
GO:0090626	plant epidermis morphogenesis	biological process	2/198	391/77183	0.26536	1
GO:0019882	antigen processing and presentation	biological process	1/198	121/77183	0.26732	1
GO:0009992	cellular water homeostasis	biological process	1/198	122/77183	0.2692	1
GO:0006415	translational termination	biological process	1/198	123/77183	0.27108	1
GO:0009097	isoleucine biosynthetic process	biological process	1/198	124/77183	0.27295	1
GO:0043488	regulation of mRNA stability	biological process	1/198	124/77183	0.27295	1
GO:0090332	stomatal closure	biological process	1/198	124/77183	0.27295	1
GO:0006549	isoleucine metabolic process	biological process	1/198	126/77183	0.27668	1
GO:0009313	oligosaccharide catabolic process	biological process	1/198	126/77183	0.27668	1
GO:0043487	regulation of RNA stability	biological process	1/198	126/77183	0.27668	1
GO:0046487	glyoxylate metabolic process	biological process	1/198	126/77183	0.27668	1
GO:0048878	chemical homeostasis	biological process	7/198	2058/77183	0.27805	1
GO:0071902	positive regulation of protein serine/threonine kinase activity	biological process	1/198	127/77183	0.27854	1
GO:2000027	regulation of organ morphogenesis	biological process	1/198	127/77183	0.27854	1
GO:0009853	photorespiration	biological process	1/198	128/77183	0.2804	1
GO:0031407	oxylipin metabolic process	biological process	1/198	130/77183	0.28409	1
GO:0031408	oxylipin biosynthetic process	biological process	1/198	130/77183	0.28409	1
GO:2000028	regulation of photoperiodism, flowering	biological process	1/198	131/77183	0.28593	1
GO:0072593	reactive oxygen species metabolic process	biological process	3/198	727/77183	0.28661	1
GO:0031109	microtubule polymerization or depolymerization	biological process	1/198	132/77183	0.28776	1
GO:0045493	xylan catabolic process	biological process	1/198	132/77183	0.28776	1
GO:0009611	response to wounding	biological process	3/198	729/77183	0.288	1
GO:0071426	ribonucleoprotein complex export from nucleus	biological process	2/198	415/77183	0.28809	1
GO:0044272	sulfur compound biosynthetic process	biological process	4/198	1058/77183	0.2885	1
GO:0009250	glucan biosynthetic process	biological process	3/198	731/77183	0.2894	1
GO:0071166	ribonucleoprotein complex localization	biological process	2/198	417/77183	0.28998	1
GO:0030042	actin filament depolymerization	biological process	1/198	134/77183	0.29142	1
GO:0006479	protein methylation	biological process	2/198	420/77183	0.29281	1
GO:0008213	protein alkylation	biological process	2/198	420/77183	0.29281	1
GO:0035265	organ growth	biological process	1/198	135/77183	0.29324	1
GO:0043436	oxoacid metabolic process	biological process	24/198	8284/77183	0.29503	1
GO:0010103	stomatal complex morphogenesis	biological process	1/198	136/77183	0.29506	1
GO:2001020	regulation of response to DNA damage stimulus	biological process	1/198	136/77183	0.29506	1
GO:0006811	ion transport	biological process	12/198	3882/77183	0.29526	1
GO:0061024	membrane organization	biological process	4/198	1070/77183	0.29535	1
GO:0006884	cell volume homeostasis	biological process	1/198	137/77183	0.29687	1
GO:0010214	seed coat development	biological process	1/198	137/77183	0.29687	1
GO:0031333	negative regulation of protein complex assembly	biological process	1/198	137/77183	0.29687	1
GO:0042026	protein refolding	biological process	1/198	137/77183	0.29687	1
GO:0048825	cotyledon development	biological process	1/198	137/77183	0.29687	1
GO:0009743	response to carbohydrate	biological process	2/198	425/77183	0.29754	1
GO:0010639	negative regulation of organelle organization	biological process	2/198	426/77183	0.29848	1
GO:0048767	root hair elongation	biological process	1/198	138/77183	0.29868	1
GO:0070647	protein modification by small protein conjugation or removal	biological process	8/198	2462/77183	0.29877	1
GO:0000209	protein polyubiquitination	biological process	2/198	427/77183	0.29942	1
GO:1901068	guanosine-containing compound metabolic process	biological process	1/198	139/77183	0.30048	1
GO:0042133	neurotransmitter metabolic process	biological process	2/198	429/77183	0.30131	1
GO:0030104	water homeostasis	biological process	1/198	140/77183	0.30228	1
GO:0009735	response to cytokinin	biological process	2/198	431/77183	0.3032	1
GO:0006082	organic acid metabolic process	biological process	24/198	8330/77183	0.30461	1
GO:0006544	glycine metabolic process	biological process	1/198	142/77183	0.30586	1
GO:0016053	organic acid biosynthetic process	biological process	12/198	3919/77183	0.3063	1
GO:0046394	carboxylic acid biosynthetic process	biological process	12/198	3919/77183	0.3063	1
GO:0032350	regulation of hormone metabolic process	biological process	1/198	146/77183	0.31297	1
GO:1901657	glycosyl compound metabolic process	biological process	3/198	766/77183	0.3138	1
GO:0002757	immune response-activating signal transduction	biological process	1/198	147/77183	0.31473	1
GO:0030162	regulation of proteolysis	biological process	2/198	444/77183	0.31543	1
GO:0051258	protein polymerization	biological process	2/198	444/77183	0.31543	1
GO:0016051	carbohydrate biosynthetic process	biological process	6/198	1798/77183	0.3155	1
GO:0010035	response to inorganic substance	biological process	8/198	2529/77183	0.32407	1
GO:0009753	response to jasmonic acid	biological process	2/198	454/77183	0.32481	1
GO:1902904	negative regulation of supramolecular fiber organization	biological process	1/198	154/77183	0.32697	1
GO:0009553	embryo sac development	biological process	2/198	458/77183	0.32856	1
GO:0031331	positive regulation of cellular catabolic process	biological process	2/198	460/77183	0.33043	1
GO:0015748	organophosphate ester transport	biological process	1/198	157/77183	0.33214	1
GO:0090558	plant epidermis development	biological process	3/198	793/77183	0.33266	1
GO:0010286	heat acclimation	biological process	1/198	158/77183	0.33386	1
GO:0042451	purine nucleoside biosynthetic process	biological process	1/198	158/77183	0.33386	1
GO:0046129	purine ribonucleoside biosynthetic process	biological process	1/198	158/77183	0.33386	1
GO:0006573	valine metabolic process	biological process	1/198	159/77183	0.33557	1
GO:0006835	dicarboxylic acid transport	biological process	1/198	159/77183	0.33557	1
GO:0031124	mRNA 3'-end processing	biological process	1/198	159/77183	0.33557	1
GO:0008654	phospholipid biosynthetic process	biological process	3/198	798/77183	0.33616	1
GO:0006405	RNA export from nucleus	biological process	2/198	468/77183	0.33789	1
GO:0048638	regulation of developmental growth	biological process	2/198	468/77183	0.33789	1
GO:0030111	regulation of Wnt signaling pathway	biological process	1/198	161/77183	0.33899	1
GO:0043547	positive regulation of GTPase activity	biological process	1/198	162/77183	0.34068	1
GO:0048653	anther development	biological process	1/198	162/77183	0.34068	1
GO:0046474	glycerophospholipid biosynthetic process	biological process	2/198	472/77183	0.34161	1
GO:0009311	oligosaccharide metabolic process	biological process	2/198	473/77183	0.34254	1
GO:0009733	response to auxin	biological process	4/198	1153/77183	0.34323	1
GO:0051494	negative regulation of cytoskeleton organization	biological process	1/198	164/77183	0.34407	1
GO:1901615	organic hydroxy compound metabolic process	biological process	6/198	1864/77183	0.34528	1
GO:0042493	response to drug	biological process	7/198	2229/77183	0.34778	1
GO:0046653	tetrahydrofolate metabolic process	biological process	1/198	167/77183	0.34912	1
GO:0099402	plant organ development	biological process	8/198	2595/77183	0.34937	1
GO:0005976	polysaccharide metabolic process	biological process	7/198	2234/77183	0.34986	1
GO:0019740	nitrogen utilization	biological process	1/198	168/77183	0.35079	1
GO:0016125	sterol metabolic process	biological process	2/198	482/77183	0.35089	1
GO:0031396	regulation of protein ubiquitination	biological process	1/198	169/77183	0.35246	1
GO:0080147	root hair cell development	biological process	1/198	169/77183	0.35246	1
GO:0005996	monosaccharide metabolic process	biological process	5/198	1528/77183	0.35531	1
GO:1902653	secondary alcohol biosynthetic process	biological process	1/198	171/77183	0.35578	1
GO:0044281	small molecule metabolic process	biological process	35/198	12745/77183	0.35775	1
GO:0007031	peroxisome organization	biological process	1/198	173/77183	0.35909	1
GO:0000054	ribosomal subunit export from nucleus	biological process	1/198	174/77183	0.36074	1
GO:0000460	maturation of 5.8S rRNA	biological process	1/198	174/77183	0.36074	1
GO:0033750	ribosome localization	biological process	1/198	174/77183	0.36074	1
GO:0051261	protein depolymerization	biological process	1/198	174/77183	0.36074	1
GO:0042176	regulation of protein catabolic process	biological process	2/198	493/77183	0.36105	1
GO:0009718	anthocyanin-containing compound biosynthetic process	biological process	1/198	177/77183	0.36566	1
GO:0006954	inflammatory response	biological process	1/198	178/77183	0.36729	1
GO:0009561	megagametogenesis	biological process	1/198	178/77183	0.36729	1
GO:0046890	regulation of lipid biosynthetic process	biological process	1/198	178/77183	0.36729	1
GO:0006760	folic acid-containing compound metabolic process	biological process	1/198	179/77183	0.36892	1
GO:0010374	stomatal complex development	biological process	1/198	179/77183	0.36892	1
GO:0061077	chaperone-mediated protein folding	biological process	1/198	179/77183	0.36892	1
GO:0006611	protein export from nucleus	biological process	2/198	505/77183	0.37205	1
GO:0010033	response to organic substance	biological process	19/198	6757/77183	0.37263	1
GO:0009067	aspartate family amino acid biosynthetic process	biological process	2/198	507/77183	0.37388	1
GO:0006073	cellular glucan metabolic process	biological process	4/198	1209/77183	0.37569	1
GO:0031503	protein-containing complex localization	biological process	2/198	510/77183	0.37662	1
GO:1903320	regulation of protein modification by small protein conjugation or removal	biological process	1/198	184/77183	0.37699	1
GO:0006090	pyruvate metabolic process	biological process	3/198	857/77183	0.37724	1
GO:0043473	pigmentation	biological process	1/198	186/77183	0.38019	1
GO:0045185	maintenance of protein location	biological process	1/198	186/77183	0.38019	1
GO:0042440	pigment metabolic process	biological process	3/198	862/77183	0.3807	1
GO:0055080	cation homeostasis	biological process	4/198	1218/77183	0.3809	1
GO:0009896	positive regulation of catabolic process	biological process	2/198	515/77183	0.38117	1
GO:0009408	response to heat	biological process	3/198	863/77183	0.3814	1
GO:0040008	regulation of growth	biological process	4/198	1220/77183	0.38206	1
GO:0090696	post-embryonic plant organ development	biological process	2/198	518/77183	0.3839	1
GO:0044042	glucan metabolic process	biological process	4/198	1229/77183	0.38727	1
GO:0043244	regulation of protein complex disassembly	biological process	1/198	194/77183	0.39283	1
GO:0060560	developmental growth involved in morphogenesis	biological process	3/198	881/77183	0.39382	1
GO:0045927	positive regulation of growth	biological process	1/198	195/77183	0.39439	1
GO:0009220	pyrimidine ribonucleotide biosynthetic process	biological process	1/198	196/77183	0.39594	1
GO:0032543	mitochondrial translation	biological process	1/198	196/77183	0.39594	1
GO:0048582	positive regulation of post-embryonic development	biological process	1/198	196/77183	0.39594	1
GO:0006406	mRNA export from nucleus	biological process	1/198	197/77183	0.3975	1
GO:0010119	regulation of stomatal movement	biological process	1/198	197/77183	0.3975	1
GO:0071427	mRNA-containing ribonucleoprotein complex export from nucleus	biological process	1/198	197/77183	0.3975	1
GO:0001505	regulation of neurotransmitter levels	biological process	2/198	535/77183	0.39923	1
GO:0046132	pyrimidine ribonucleoside biosynthetic process	biological process	1/198	199/77183	0.40059	1
GO:0002764	immune response-regulating signaling pathway	biological process	1/198	200/77183	0.40213	1
GO:0098771	inorganic ion homeostasis	biological process	4/198	1256/77183	0.40285	1
GO:0009218	pyrimidine ribonucleotide metabolic process	biological process	1/198	201/77183	0.40367	1
GO:0042221	response to chemical	biological process	27/198	9932/77183	0.40445	1
GO:0042558	pteridine-containing compound metabolic process	biological process	1/198	202/77183	0.40521	1
GO:0071345	cellular response to cytokine stimulus	biological process	1/198	202/77183	0.40521	1
GO:0006108	malate metabolic process	biological process	1/198	203/77183	0.40674	1
GO:0034605	cellular response to heat	biological process	1/198	204/77183	0.40826	1
GO:0009639	response to red or far red light	biological process	2/198	546/77183	0.40906	1
GO:0016036	cellular response to phosphate starvation	biological process	1/198	205/77183	0.40978	1
GO:0046134	pyrimidine nucleoside biosynthetic process	biological process	1/198	207/77183	0.41282	1
GO:0009657	plastid organization	biological process	2/198	553/77183	0.41528	1
GO:0009058	biosynthetic process	biological process	72/198	27341/77183	0.41709	1
GO:0061013	regulation of mRNA catabolic process	biological process	1/198	210/77183	0.41734	1
GO:0048316	seed development	biological process	5/198	1652/77183	0.41809	1
GO:0006367	transcription initiation from RNA polymerase II promoter	biological process	1/198	211/77183	0.41883	1
GO:0046131	pyrimidine ribonucleoside metabolic process	biological process	1/198	211/77183	0.41883	1
GO:0007005	mitochondrion organization	biological process	3/198	920/77183	0.42052	1
GO:0048364	root development	biological process	4/198	1289/77183	0.42179	1
GO:0001933	negative regulation of protein phosphorylation	biological process	1/198	214/77183	0.42331	1
GO:0051168	nuclear export	biological process	2/198	564/77183	0.42498	1
GO:0007166	cell surface receptor signaling pathway	biological process	4/198	1300/77183	0.42808	1
GO:0022622	root system development	biological process	4/198	1301/77183	0.42865	1
GO:0010224	response to UV-B	biological process	1/198	218/77183	0.42922	1
GO:0009082	branched-chain amino acid biosynthetic process	biological process	1/198	219/77183	0.43069	1
GO:0006612	protein targeting to membrane	biological process	1/198	220/77183	0.43215	1
GO:0051090	regulation of DNA binding transcription factor activity	biological process	1/198	220/77183	0.43215	1
GO:0140053	mitochondrial gene expression	biological process	1/198	220/77183	0.43215	1
GO:0000470	maturation of LSU-rRNA	biological process	1/198	221/77183	0.43361	1
GO:0072329	monocarboxylic acid catabolic process	biological process	2/198	574/77183	0.43373	1
GO:0000911	cytokinesis by cell plate formation	biological process	1/198	222/77183	0.43507	1
GO:0071428	rRNA-containing ribonucleoprotein complex export from nucleus	biological process	1/198	222/77183	0.43507	1
GO:2001233	regulation of apoptotic signaling pathway	biological process	1/198	222/77183	0.43507	1
GO:0009809	lignin biosynthetic process	biological process	1/198	223/77183	0.43652	1
GO:0043087	regulation of GTPase activity	biological process	1/198	223/77183	0.43652	1
GO:0014070	response to organic cyclic compound	biological process	5/198	1690/77183	0.43719	1
GO:0008643	carbohydrate transport	biological process	2/198	579/77183	0.43807	1
GO:0043933	protein-containing complex subunit organization	biological process	11/198	3964/77183	0.43865	1
GO:0000272	polysaccharide catabolic process	biological process	3/198	947/77183	0.43877	1
GO:0009816	defense response to bacterium, incompatible interaction	biological process	1/198	228/77183	0.44374	1
GO:0071396	cellular response to lipid	biological process	4/198	1328/77183	0.444	1
GO:0033692	cellular polysaccharide biosynthetic process	biological process	3/198	956/77183	0.44481	1
GO:1901264	carbohydrate derivative transport	biological process	1/198	229/77183	0.44517	1
GO:0010821	regulation of mitochondrion organization	biological process	1/198	230/77183	0.44659	1
GO:1901576	organic substance biosynthetic process	biological process	70/198	26763/77183	0.44685	1
GO:0000288	nuclear-transcribed mRNA catabolic process, deadenylation-dependent decay	biological process	1/198	232/77183	0.44944	1
GO:0006213	pyrimidine nucleoside metabolic process	biological process	1/198	233/77183	0.45085	1
GO:0051129	negative regulation of cellular component organization	biological process	2/198	594/77183	0.451	1
GO:0018298	protein-chromophore linkage	biological process	1/198	234/77183	0.45227	1
GO:0046283	anthocyanin-containing compound metabolic process	biological process	1/198	235/77183	0.45368	1
GO:0042326	negative regulation of phosphorylation	biological process	1/198	236/77183	0.45508	1
GO:0045860	positive regulation of protein kinase activity	biological process	1/198	236/77183	0.45508	1
GO:0006221	pyrimidine nucleotide biosynthetic process	biological process	1/198	237/77183	0.45649	1
GO:0046323	glucose import	biological process	1/198	237/77183	0.45649	1
GO:2000243	positive regulation of reproductive process	biological process	1/198	237/77183	0.45649	1
GO:0045017	glycerolipid biosynthetic process	biological process	2/198	603/77183	0.45868	1
GO:0045491	xylan metabolic process	biological process	1/198	242/77183	0.46344	1
GO:0050801	ion homeostasis	biological process	4/198	1366/77183	0.46539	1
GO:0045727	positive regulation of translation	biological process	1/198	244/77183	0.4662	1
GO:2000242	negative regulation of reproductive process	biological process	1/198	244/77183	0.4662	1
GO:0010154	fruit development	biological process	5/198	1749/77183	0.46656	1
GO:0048443	stamen development	biological process	1/198	245/77183	0.46757	1
GO:0048466	androecium development	biological process	1/198	245/77183	0.46757	1
GO:1904659	glucose transmembrane transport	biological process	1/198	245/77183	0.46757	1
GO:0008152	metabolic process	biological process	139/198	53760/77183	0.46776	1
GO:0006487	protein N-linked glycosylation	biological process	1/198	247/77183	0.47031	1
GO:0048764	trichoblast maturation	biological process	1/198	247/77183	0.47031	1
GO:0048765	root hair cell differentiation	biological process	1/198	247/77183	0.47031	1
GO:0071669	plant-type cell wall organization or biogenesis	biological process	2/198	617/77183	0.4705	1
GO:0072330	monocarboxylic acid biosynthetic process	biological process	6/198	2145/77183	0.47285	1
GO:0010565	regulation of cellular ketone metabolic process	biological process	1/198	249/77183	0.47303	1
GO:0006220	pyrimidine nucleotide metabolic process	biological process	1/198	250/77183	0.47439	1
GO:0006813	potassium ion transport	biological process	1/198	252/77183	0.47709	1
GO:0034250	positive regulation of cellular amide metabolic process	biological process	1/198	252/77183	0.47709	1
GO:0043408	regulation of MAPK cascade	biological process	1/198	252/77183	0.47709	1
GO:0051260	protein homooligomerization	biological process	1/198	252/77183	0.47709	1
GO:0051186	cofactor metabolic process	biological process	10/198	3696/77183	0.47737	1
GO:0034097	response to cytokine	biological process	1/198	254/77183	0.47978	1
GO:0010090	trichome morphogenesis	biological process	1/198	255/77183	0.48112	1
GO:0010054	trichoblast differentiation	biological process	1/198	256/77183	0.48245	1
GO:0071229	cellular response to acid chemical	biological process	4/198	1397/77183	0.48262	1
GO:0044242	cellular lipid catabolic process	biological process	2/198	633/77183	0.48382	1
GO:0006520	cellular amino acid metabolic process	biological process	9/198	3331/77183	0.48483	1
GO:0034968	histone lysine methylation	biological process	1/198	259/77183	0.48644	1
GO:0071900	regulation of protein serine/threonine kinase activity	biological process	1/198	259/77183	0.48644	1
GO:1903008	organelle disassembly	biological process	1/198	261/77183	0.48908	1
GO:0048437	floral organ development	biological process	2/198	641/77183	0.4904	1
GO:0009967	positive regulation of signal transduction	biological process	2/198	646/77183	0.49448	1
GO:0009926	auxin polar transport	biological process	1/198	267/77183	0.49692	1
GO:0031348	negative regulation of defense response	biological process	1/198	267/77183	0.49692	1
GO:0080167	response to karrikin	biological process	1/198	268/77183	0.49822	1
GO:0032535	regulation of cellular component size	biological process	2/198	651/77183	0.49855	1
GO:0046128	purine ribonucleoside metabolic process	biological process	1/198	269/77183	0.49951	1
GO:0008284	positive regulation of cell proliferation	biological process	1/198	271/77183	0.50208	1
GO:0048573	photoperiodism, flowering	biological process	1/198	272/77183	0.50336	1
GO:0009791	post-embryonic development	biological process	12/198	4553/77183	0.50387	1
GO:0009787	regulation of abscisic acid-activated signaling pathway	biological process	1/198	273/77183	0.50464	1
GO:1901419	regulation of response to alcohol	biological process	1/198	273/77183	0.50464	1
GO:1905957	regulation of cellular response to alcohol	biological process	1/198	273/77183	0.50464	1
GO:0051302	regulation of cell division	biological process	1/198	274/77183	0.50592	1
GO:0042278	purine nucleoside metabolic process	biological process	1/198	277/77183	0.50972	1
GO:0006820	anion transport	biological process	4/198	1447/77183	0.50995	1
GO:0008645	hexose transmembrane transport	biological process	1/198	278/77183	0.51099	1
GO:0043650	dicarboxylic acid biosynthetic process	biological process	1/198	278/77183	0.51099	1
GO:0048581	negative regulation of post-embryonic development	biological process	1/198	278/77183	0.51099	1
GO:1902652	secondary alcohol metabolic process	biological process	1/198	278/77183	0.51099	1
GO:0042391	regulation of membrane potential	biological process	1/198	279/77183	0.51225	1
GO:0016049	cell growth	biological process	4/198	1461/77183	0.51748	1
GO:0006730	one-carbon metabolic process	biological process	1/198	284/77183	0.51849	1
GO:0010073	meristem maintenance	biological process	1/198	285/77183	0.51973	1
GO:0015718	monocarboxylic acid transport	biological process	1/198	285/77183	0.51973	1
GO:0006402	mRNA catabolic process	biological process	2/198	678/77183	0.52014	1
GO:0030833	regulation of actin filament polymerization	biological process	1/198	287/77183	0.5222	1
GO:1902410	mitotic cytokinetic process	biological process	1/198	288/77183	0.52343	1
GO:0015749	monosaccharide transmembrane transport	biological process	1/198	289/77183	0.52466	1
GO:0033674	positive regulation of kinase activity	biological process	1/198	291/77183	0.5271	1
GO:0005984	disaccharide metabolic process	biological process	1/198	292/77183	0.52832	1
GO:0034220	ion transmembrane transport	biological process	5/198	1878/77183	0.52897	1
GO:0006997	nucleus organization	biological process	1/198	293/77183	0.52954	1
GO:0044264	cellular polysaccharide metabolic process	biological process	4/198	1484/77183	0.52975	1
GO:0000271	polysaccharide biosynthetic process	biological process	3/198	1089/77183	0.53062	1
GO:0051701	interaction with host	biological process	2/198	692/77183	0.53109	1
GO:0009066	aspartate family amino acid metabolic process	biological process	2/198	693/77183	0.53187	1
GO:0048609	multicellular organismal reproductive process	biological process	3/198	1096/77183	0.53493	1
GO:0006575	cellular modified amino acid metabolic process	biological process	2/198	697/77183	0.53496	1
GO:0018205	peptidyl-lysine modification	biological process	2/198	697/77183	0.53496	1
GO:0032270	positive regulation of cellular protein metabolic process	biological process	3/198	1098/77183	0.53616	1
GO:0010053	root epidermal cell differentiation	biological process	1/198	299/77183	0.53676	1
GO:0023056	positive regulation of signaling	biological process	2/198	702/77183	0.53881	1
GO:0009081	branched-chain amino acid metabolic process	biological process	1/198	301/77183	0.53914	1
GO:0010026	trichome differentiation	biological process	1/198	302/77183	0.54033	1
GO:0090066	regulation of anatomical structure size	biological process	2/198	705/77183	0.54111	1
GO:0009826	unidimensional cell growth	biological process	2/198	710/77183	0.54492	1
GO:0006536	glutamate metabolic process	biological process	1/198	306/77183	0.54505	1
GO:0008361	regulation of cell size	biological process	1/198	306/77183	0.54505	1
GO:0044270	cellular nitrogen compound catabolic process	biological process	5/198	1915/77183	0.5463	1
GO:0006457	protein folding	biological process	4/198	1516/77183	0.54655	1
GO:0060918	auxin transport	biological process	1/198	308/77183	0.54739	1
GO:0015672	monovalent inorganic cation transport	biological process	3/198	1117/77183	0.54774	1
GO:0042255	ribosome assembly	biological process	2/198	715/77183	0.54871	1
GO:0009056	catabolic process	biological process	25/198	9824/77183	0.54924	1
GO:0008064	regulation of actin polymerization or depolymerization	biological process	1/198	310/77183	0.54972	1
GO:0030832	regulation of actin filament length	biological process	1/198	310/77183	0.54972	1
GO:0010647	positive regulation of cell communication	biological process	2/198	718/77183	0.55098	1
GO:0017038	protein import	biological process	2/198	718/77183	0.55098	1
GO:0043085	positive regulation of catalytic activity	biological process	2/198	718/77183	0.55098	1
GO:0000028	ribosomal small subunit assembly	biological process	1/198	313/77183	0.55319	1
GO:0009648	photoperiodism	biological process	1/198	313/77183	0.55319	1
GO:0046700	heterocycle catabolic process	biological process	5/198	1932/77183	0.55415	1
GO:0032271	regulation of protein polymerization	biological process	1/198	314/77183	0.55434	1
GO:0071826	ribonucleoprotein complex subunit organization	biological process	4/198	1533/77183	0.55536	1
GO:0006633	fatty acid biosynthetic process	biological process	3/198	1131/77183	0.55616	1
GO:0002218	activation of innate immune response	biological process	1/198	317/77183	0.55777	1
GO:0032504	multicellular organism reproduction	biological process	3/198	1136/77183	0.55915	1
GO:0032506	cytokinetic process	biological process	1/198	319/77183	0.56005	1
GO:0110053	regulation of actin filament organization	biological process	1/198	321/77183	0.56231	1
GO:0016055	Wnt signaling pathway	biological process	1/198	322/77183	0.56344	1
GO:0034637	cellular carbohydrate biosynthetic process	biological process	3/198	1146/77183	0.56508	1
GO:0071215	cellular response to abscisic acid stimulus	biological process	2/198	738/77183	0.56587	1
GO:0198738	cell-cell signaling by wnt	biological process	1/198	325/77183	0.5668	1
GO:0010563	negative regulation of phosphorus metabolic process	biological process	1/198	326/77183	0.56792	1
GO:0045936	negative regulation of phosphate metabolic process	biological process	1/198	326/77183	0.56792	1
GO:0030041	actin filament polymerization	biological process	1/198	328/77183	0.57014	1
GO:0042737	drug catabolic process	biological process	3/198	1156/77183	0.57097	1
GO:1901575	organic substance catabolic process	biological process	22/198	8741/77183	0.57119	1
GO:0097190	apoptotic signaling pathway	biological process	1/198	329/77183	0.57125	1
GO:0031123	RNA 3'-end processing	biological process	1/198	331/77183	0.57346	1
GO:0019076	viral release from host cell	biological process	1/198	333/77183	0.57565	1
GO:0035890	exit from host	biological process	1/198	333/77183	0.57565	1
GO:0035891	exit from host cell	biological process	1/198	333/77183	0.57565	1
GO:0051345	positive regulation of hydrolase activity	biological process	1/198	333/77183	0.57565	1
GO:0031400	negative regulation of protein modification process	biological process	1/198	334/77183	0.57674	1
GO:0006091	generation of precursor metabolites and energy	biological process	7/198	2791/77183	0.57715	1
GO:0046395	carboxylic acid catabolic process	biological process	3/198	1167/77183	0.57739	1
GO:0051247	positive regulation of protein metabolic process	biological process	3/198	1168/77183	0.57797	1
GO:0048608	reproductive structure development	biological process	9/198	3598/77183	0.57822	1
GO:0061458	reproductive system development	biological process	9/198	3598/77183	0.57822	1
GO:0007267	cell-cell signaling	biological process	2/198	757/77183	0.57968	1
GO:0009132	nucleoside diphosphate metabolic process	biological process	2/198	757/77183	0.57968	1
GO:0016054	organic acid catabolic process	biological process	3/198	1172/77183	0.58029	1
GO:0042455	ribonucleoside biosynthetic process	biological process	1/198	339/77183	0.58217	1
GO:0065003	protein-containing complex assembly	biological process	9/198	3616/77183	0.58427	1
GO:1905114	cell surface receptor signaling pathway involved in cell-cell signaling	biological process	1/198	341/77183	0.58432	1
GO:0007568	aging	biological process	2/198	764/77183	0.58469	1
GO:0016571	histone methylation	biological process	1/198	342/77183	0.58539	1
GO:0051726	regulation of cell cycle	biological process	3/198	1183/77183	0.58662	1
GO:0006650	glycerophospholipid metabolic process	biological process	2/198	767/77183	0.58683	1
GO:0019682	glyceraldehyde-3-phosphate metabolic process	biological process	1/198	344/77183	0.58753	1
GO:0016052	carbohydrate catabolic process	biological process	5/198	2006/77183	0.58757	1
GO:0097306	cellular response to alcohol	biological process	2/198	770/77183	0.58895	1
GO:1902532	negative regulation of intracellular signal transduction	biological process	1/198	346/77183	0.58965	1
GO:0009108	coenzyme biosynthetic process	biological process	4/198	1603/77183	0.59063	1
GO:0009163	nucleoside biosynthetic process	biological process	1/198	347/77183	0.59071	1
GO:0019216	regulation of lipid metabolic process	biological process	1/198	347/77183	0.59071	1
GO:0042545	cell wall modification	biological process	1/198	347/77183	0.59071	1
GO:0043414	macromolecule methylation	biological process	2/198	774/77183	0.59177	1
GO:0051347	positive regulation of transferase activity	biological process	1/198	352/77183	0.59595	1
GO:0006352	DNA-templated transcription, initiation	biological process	1/198	354/77183	0.59803	1
GO:0010118	stomatal movement	biological process	1/198	355/77183	0.59907	1
GO:0006401	RNA catabolic process	biological process	2/198	789/77183	0.60222	1
GO:0006414	translational elongation	biological process	1/198	363/77183	0.60726	1
GO:1901137	carbohydrate derivative biosynthetic process	biological process	8/198	3282/77183	0.6082	1
GO:0002253	activation of immune response	biological process	1/198	364/77183	0.60827	1
GO:0010410	hemicellulose metabolic process	biological process	1/198	365/77183	0.60928	1
GO:1902679	negative regulation of RNA biosynthetic process	biological process	3/198	1224/77183	0.60968	1
GO:1903507	negative regulation of nucleic acid-templated transcription	biological process	3/198	1224/77183	0.60968	1
GO:0048509	regulation of meristem development	biological process	1/198	366/77183	0.61029	1
GO:0050657	nucleic acid transport	biological process	2/198	802/77183	0.61111	1
GO:0050658	RNA transport	biological process	2/198	802/77183	0.61111	1
GO:0072528	pyrimidine-containing compound biosynthetic process	biological process	1/198	367/77183	0.61129	1
GO:0000122	negative regulation of transcription by RNA polymerase II	biological process	1/198	368/77183	0.6123	1
GO:0009734	auxin-activated signaling pathway	biological process	2/198	804/77183	0.61247	1
GO:0051236	establishment of RNA localization	biological process	2/198	804/77183	0.61247	1
GO:0000165	MAPK cascade	biological process	1/198	371/77183	0.61529	1
GO:0048469	cell maturation	biological process	1/198	372/77183	0.61628	1
GO:0009414	response to water deprivation	biological process	2/198	811/77183	0.61718	1
GO:0023014	signal transduction by protein phosphorylation	biological process	1/198	374/77183	0.61825	1
GO:1902903	regulation of supramolecular fiber organization	biological process	1/198	376/77183	0.62022	1
GO:0048507	meristem development	biological process	2/198	817/77183	0.62119	1
GO:0046686	response to cadmium ion	biological process	2/198	818/77183	0.62185	1
GO:0009415	response to water	biological process	2/198	823/77183	0.62516	1
GO:0044403	symbiont process	biological process	3/198	1254/77183	0.62601	1
GO:0071365	cellular response to auxin stimulus	biological process	2/198	826/77183	0.62713	1
GO:0009110	vitamin biosynthetic process	biological process	1/198	385/77183	0.62894	1
GO:0032956	regulation of actin cytoskeleton organization	biological process	1/198	385/77183	0.62894	1
GO:0006644	phospholipid metabolic process	biological process	3/198	1261/77183	0.62975	1
GO:0045089	positive regulation of innate immune response	biological process	1/198	386/77183	0.6299	1
GO:0052126	movement in host environment	biological process	1/198	387/77183	0.63085	1
GO:0052192	movement in environment of other organism involved in symbiotic interaction	biological process	1/198	387/77183	0.63085	1
GO:0002009	morphogenesis of an epithelium	biological process	1/198	388/77183	0.6318	1
GO:0010038	response to metal ion	biological process	3/198	1271/77183	0.63505	1
GO:0009084	glutamine family amino acid biosynthetic process	biological process	1/198	393/77183	0.63653	1
GO:0044106	cellular amine metabolic process	biological process	1/198	396/77183	0.63933	1
GO:0016999	antibiotic metabolic process	biological process	4/198	1707/77183	0.6399	1
GO:0050896	response to stimulus	biological process	62/198	24929/77183	0.64249	1
GO:0055114	oxidation-reduction process	biological process	7/198	2975/77183	0.64419	1
GO:0032970	regulation of actin filament-based process	biological process	1/198	402/77183	0.64487	1
GO:0090150	establishment of protein localization to membrane	biological process	1/198	402/77183	0.64487	1
GO:0051235	maintenance of location	biological process	1/198	405/77183	0.64761	1
GO:0008154	actin polymerization or depolymerization	biological process	1/198	406/77183	0.64852	1
GO:0019748	secondary metabolic process	biological process	3/198	1297/77183	0.64859	1
GO:0009699	phenylpropanoid biosynthetic process	biological process	1/198	407/77183	0.64943	1
GO:0043066	negative regulation of apoptotic process	biological process	1/198	413/77183	0.65482	1
GO:1903311	regulation of mRNA metabolic process	biological process	1/198	414/77183	0.65571	1
GO:0006446	regulation of translational initiation	biological process	1/198	415/77183	0.6566	1
GO:0032197	transposition, RNA-mediated	biological process	1/198	416/77183	0.65748	1
GO:0001934	positive regulation of protein phosphorylation	biological process	1/198	420/77183	0.661	1
GO:0006541	glutamine metabolic process	biological process	1/198	422/77183	0.66275	1
GO:0009914	hormone transport	biological process	1/198	422/77183	0.66275	1
GO:0071482	cellular response to light stimulus	biological process	1/198	422/77183	0.66275	1
GO:0048729	tissue morphogenesis	biological process	1/198	431/77183	0.6705	1
GO:0009607	response to biotic stimulus	biological process	8/198	3475/77183	0.67157	1
GO:0006403	RNA localization	biological process	2/198	898/77183	0.67213	1
GO:0044093	positive regulation of molecular function	biological process	2/198	901/77183	0.67391	1
GO:0051253	negative regulation of RNA metabolic process	biological process	3/198	1355/77183	0.67749	1
GO:2000241	regulation of reproductive process	biological process	2/198	911/77183	0.67977	1
GO:0000902	cell morphogenesis	biological process	4/198	1801/77183	0.681	1
GO:0009658	chloroplast organization	biological process	1/198	445/77183	0.6822	1
GO:0048588	developmental cell growth	biological process	1/198	446/77183	0.68302	1
GO:0048827	phyllome development	biological process	3/198	1369/77183	0.6842	1
GO:0009636	response to toxic substance	biological process	2/198	919/77183	0.6844	1
GO:0090407	organophosphate biosynthetic process	biological process	7/198	3096/77183	0.68477	1
GO:0009737	response to abscisic acid	biological process	3/198	1375/77183	0.68704	1
GO:0072527	pyrimidine-containing compound metabolic process	biological process	1/198	451/77183	0.68709	1
GO:0045859	regulation of protein kinase activity	biological process	1/198	456/77183	0.69111	1
GO:0006888	ER to Golgi vesicle-mediated transport	biological process	1/198	457/77183	0.69191	1
GO:0033993	response to lipid	biological process	5/198	2264/77183	0.69257	1
GO:0009119	ribonucleoside metabolic process	biological process	1/198	458/77183	0.6927	1
GO:0048585	negative regulation of response to stimulus	biological process	3/198	1390/77183	0.69407	1
GO:0048284	organelle fusion	biological process	1/198	460/77183	0.69428	1
GO:0050778	positive regulation of immune response	biological process	1/198	462/77183	0.69586	1
GO:0070838	divalent metal ion transport	biological process	1/198	462/77183	0.69586	1
GO:0031329	regulation of cellular catabolic process	biological process	2/198	940/77183	0.69629	1
GO:0031349	positive regulation of defense response	biological process	1/198	464/77183	0.69743	1
GO:0072511	divalent inorganic cation transport	biological process	1/198	464/77183	0.69743	1
GO:1901659	glycosyl compound biosynthetic process	biological process	1/198	464/77183	0.69743	1
GO:0006766	vitamin metabolic process	biological process	1/198	465/77183	0.69821	1
GO:0010383	cell wall polysaccharide metabolic process	biological process	1/198	466/77183	0.69899	1
GO:0002252	immune effector process	biological process	1/198	467/77183	0.69976	1
GO:0009411	response to UV	biological process	1/198	467/77183	0.69976	1
GO:0006950	response to stress	biological process	38/198	15805/77183	0.7	1
GO:0009615	response to virus	biological process	1/198	468/77183	0.70054	1
GO:0048580	regulation of post-embryonic development	biological process	2/198	948/77183	0.70073	1
GO:0015931	nucleobase-containing compound transport	biological process	2/198	949/77183	0.70128	1
GO:0043069	negative regulation of programmed cell death	biological process	1/198	469/77183	0.70131	1
GO:0097164	ammonium ion metabolic process	biological process	1/198	472/77183	0.70362	1
GO:0006913	nucleocytoplasmic transport	biological process	2/198	956/77183	0.70511	1
GO:0006605	protein targeting	biological process	2/198	957/77183	0.70565	1
GO:0051169	nuclear transport	biological process	2/198	957/77183	0.70565	1
GO:0097435	supramolecular fiber organization	biological process	2/198	957/77183	0.70565	1
GO:0071478	cellular response to radiation	biological process	1/198	480/77183	0.70968	1
GO:0042327	positive regulation of phosphorylation	biological process	1/198	481/77183	0.71043	1
GO:0000281	mitotic cytokinesis	biological process	1/198	483/77183	0.71193	1
GO:0044248	cellular catabolic process	biological process	19/198	8200/77183	0.71406	1
GO:0010228	vegetative to reproductive phase transition of meristem	biological process	1/198	487/77183	0.71489	1
GO:0072657	protein localization to membrane	biological process	1/198	487/77183	0.71489	1
GO:0046486	glycerolipid metabolic process	biological process	2/198	979/77183	0.7174	1
GO:0006732	coenzyme metabolic process	biological process	5/198	2335/77183	0.71806	1
GO:0006464	cellular protein modification process	biological process	17/198	7412/77183	0.72117	1
GO:0036211	protein modification process	biological process	17/198	7412/77183	0.72117	1
GO:0048366	leaf development	biological process	2/198	987/77183	0.72158	1
GO:0006790	sulfur compound metabolic process	biological process	4/198	1909/77183	0.72407	1
GO:0001558	regulation of cell growth	biological process	1/198	500/77183	0.72431	1
GO:0009308	amine metabolic process	biological process	1/198	502/77183	0.72573	1
GO:0045088	regulation of innate immune response	biological process	1/198	503/77183	0.72644	1
GO:0061640	cytoskeleton-dependent cytokinesis	biological process	1/198	504/77183	0.72715	1
GO:0043648	dicarboxylic acid metabolic process	biological process	2/198	998/77183	0.72724	1
GO:0048438	floral whorl development	biological process	1/198	511/77183	0.73204	1
GO:0044262	cellular carbohydrate metabolic process	biological process	5/198	2377/77183	0.73241	1
GO:0006839	mitochondrial transport	biological process	1/198	512/77183	0.73274	1
GO:0002684	positive regulation of immune system process	biological process	1/198	513/77183	0.73343	1
GO:0000956	nuclear-transcribed mRNA catabolic process	biological process	1/198	515/77183	0.7348	1
GO:0009888	tissue development	biological process	6/198	2826/77183	0.73535	1
GO:0022618	ribonucleoprotein complex assembly	biological process	3/198	1487/77183	0.73666	1
GO:0098662	inorganic cation transmembrane transport	biological process	2/198	1020/77183	0.73826	1
GO:1901135	carbohydrate derivative metabolic process	biological process	11/198	5004/77183	0.74286	1
GO:0016032	viral process	biological process	2/198	1030/77183	0.74314	1
GO:0009908	flower development	biological process	3/198	1503/77183	0.74322	1
GO:0043549	regulation of kinase activity	biological process	1/198	531/77183	0.74555	1
GO:0034599	cellular response to oxidative stress	biological process	1/198	532/77183	0.74621	1
GO:0009116	nucleoside metabolic process	biological process	1/198	533/77183	0.74686	1
GO:0044275	cellular carbohydrate catabolic process	biological process	1/198	534/77183	0.74752	1
GO:0043207	response to external biotic stimulus	biological process	7/198	3313/77183	0.74989	1
GO:0051707	response to other organism	biological process	7/198	3313/77183	0.74989	1
GO:0010562	positive regulation of phosphorus metabolic process	biological process	1/198	539/77183	0.75076	1
GO:0045937	positive regulation of phosphate metabolic process	biological process	1/198	539/77183	0.75076	1
GO:0044419	interspecies interaction between organisms	biological process	3/198	1522/77183	0.75084	1
GO:0031347	regulation of defense response	biological process	2/198	1047/77183	0.75127	1
GO:1901606	alpha-amino acid catabolic process	biological process	1/198	540/77183	0.75141	1
GO:0051188	cofactor biosynthetic process	biological process	4/198	1987/77183	0.75242	1
GO:0019058	viral life cycle	biological process	1/198	548/77183	0.7565	1
GO:0051493	regulation of cytoskeleton organization	biological process	1/198	551/77183	0.75838	1
GO:0044092	negative regulation of molecular function	biological process	1/198	553/77183	0.75963	1
GO:0080135	regulation of cellular response to stress	biological process	1/198	553/77183	0.75963	1
GO:0051028	mRNA transport	biological process	1/198	560/77183	0.76394	1
GO:0010557	positive regulation of macromolecule biosynthetic process	biological process	3/198	1557/77183	0.7644	1
GO:0062012	regulation of small molecule metabolic process	biological process	1/198	562/77183	0.76516	1
GO:0032870	cellular response to hormone stimulus	biological process	6/198	2929/77183	0.76571	1
GO:0045934	negative regulation of nucleobase-containing compound metabolic process	biological process	3/198	1565/77183	0.76742	1
GO:0031324	negative regulation of cellular metabolic process	biological process	5/198	2493/77183	0.76932	1
GO:0009165	nucleotide biosynthetic process	biological process	4/198	2037/77183	0.76939	1
GO:0098660	inorganic ion transmembrane transport	biological process	2/198	1093/77183	0.77216	1
GO:0090567	reproductive shoot system development	biological process	3/198	1580/77183	0.77299	1
GO:0097305	response to alcohol	biological process	3/198	1584/77183	0.77446	1
GO:0034404	nucleobase-containing small molecule biosynthetic process	biological process	2/198	1099/77183	0.77477	1
GO:0006397	mRNA processing	biological process	4/198	2059/77183	0.77656	1
GO:1901293	nucleoside phosphate biosynthetic process	biological process	4/198	2065/77183	0.77849	1
GO:0009755	hormone-mediated signaling pathway	biological process	5/198	2526/77183	0.77908	1
GO:0044257	cellular protein catabolic process	biological process	5/198	2527/77183	0.77937	1
GO:0060548	negative regulation of cell death	biological process	1/198	587/77183	0.77987	1
GO:0000910	cytokinesis	biological process	1/198	588/77183	0.78044	1
GO:0043254	regulation of protein complex assembly	biological process	1/198	589/77183	0.78101	1
GO:0007275	multicellular organism development	biological process	23/198	10230/77183	0.78107	1
GO:0010015	root morphogenesis	biological process	1/198	592/77183	0.7827	1
GO:0032196	transposition	biological process	1/198	593/77183	0.78326	1
GO:0098655	cation transmembrane transport	biological process	2/198	1119/77183	0.78328	1
GO:0032502	developmental process	biological process	29/198	12732/77183	0.78529	1
GO:0051656	establishment of organelle localization	biological process	1/198	597/77183	0.7855	1
GO:0048229	gametophyte development	biological process	2/198	1125/77183	0.78578	1
GO:0009063	cellular amino acid catabolic process	biological process	1/198	600/77183	0.78716	1
GO:0051336	regulation of hydrolase activity	biological process	1/198	600/77183	0.78716	1
GO:0016485	protein processing	biological process	1/198	601/77183	0.78771	1
GO:0009814	defense response, incompatible interaction	biological process	1/198	602/77183	0.78826	1
GO:0044036	cell wall macromolecule metabolic process	biological process	1/198	605/77183	0.78989	1
GO:0048367	shoot system development	biological process	5/198	2564/77183	0.78994	1
GO:0051173	positive regulation of nitrogen compound metabolic process	biological process	5/198	2565/77183	0.79022	1
GO:0009152	purine ribonucleotide biosynthetic process	biological process	3/198	1633/77183	0.79181	1
GO:0090698	post-embryonic plant morphogenesis	biological process	1/198	610/77183	0.7926	1
GO:0006366	transcription by RNA polymerase II	biological process	3/198	1637/77183	0.79317	1
GO:0048731	system development	biological process	16/198	7390/77183	0.79583	1
GO:0006164	purine nucleotide biosynthetic process	biological process	3/198	1647/77183	0.79655	1
GO:0010558	negative regulation of macromolecule biosynthetic process	biological process	3/198	1647/77183	0.79655	1
GO:0009887	animal organ morphogenesis	biological process	1/198	619/77183	0.79737	1
GO:0010016	shoot system morphogenesis	biological process	1/198	619/77183	0.79737	1
GO:0006413	translational initiation	biological process	1/198	621/77183	0.79842	1
GO:0043412	macromolecule modification	biological process	18/198	8259/77183	0.79975	1
GO:0034655	nucleobase-containing compound catabolic process	biological process	3/198	1660/77183	0.80088	1
GO:0050776	regulation of immune response	biological process	1/198	627/77183	0.80153	1
GO:0044249	cellular biosynthetic process	biological process	61/198	25781/77183	0.8018	1
GO:0043161	proteasome-mediated ubiquitin-dependent protein catabolic process	biological process	2/198	1167/77183	0.80257	1
GO:0032989	cellular component morphogenesis	biological process	4/198	2144/77183	0.80265	1
GO:0031328	positive regulation of cellular biosynthetic process	biological process	3/198	1669/77183	0.80384	1
GO:0009894	regulation of catabolic process	biological process	2/198	1173/77183	0.80487	1
GO:0007015	actin filament organization	biological process	1/198	634/77183	0.80509	1
GO:0051338	regulation of transferase activity	biological process	1/198	635/77183	0.8056	1
GO:0048856	anatomical structure development	biological process	27/198	12079/77183	0.80891	1
GO:0045892	negative regulation of transcription, DNA-templated	biological process	2/198	1184/77183	0.80903	1
GO:0048544	recognition of pollen	biological process	1/198	645/77183	0.81057	1
GO:0009793	embryo development ending in seed dormancy	biological process	2/198	1193/77183	0.81237	1
GO:0034622	cellular protein-containing complex assembly	biological process	6/198	3111/77183	0.81298	1
GO:0044282	small molecule catabolic process	biological process	3/198	1702/77183	0.81435	1
GO:0031401	positive regulation of protein modification process	biological process	1/198	655/77183	0.81541	1
GO:0009891	positive regulation of biosynthetic process	biological process	3/198	1708/77183	0.81621	1
GO:0003006	developmental process involved in reproduction	biological process	9/198	4483/77183	0.81779	1
GO:0010628	positive regulation of gene expression	biological process	3/198	1715/77183	0.81836	1
GO:0009875	pollen-pistil interaction	biological process	1/198	663/77183	0.8192	1
GO:0045893	positive regulation of transcription, DNA-templated	biological process	2/198	1212/77183	0.81926	1
GO:0072522	purine-containing compound biosynthetic process	biological process	3/198	1718/77183	0.81928	1
GO:0051094	positive regulation of developmental process	biological process	1/198	664/77183	0.81967	1
GO:1902680	positive regulation of RNA biosynthetic process	biological process	2/198	1214/77183	0.81997	1
GO:1903508	positive regulation of nucleic acid-templated transcription	biological process	2/198	1214/77183	0.81997	1
GO:0042274	ribosomal small subunit biogenesis	biological process	1/198	666/77183	0.8206	1
GO:0051240	positive regulation of multicellular organismal process	biological process	1/198	669/77183	0.82199	1
GO:0010608	posttranscriptional regulation of gene expression	biological process	3/198	1728/77183	0.8223	1
GO:0017144	drug metabolic process	biological process	11/198	5389/77183	0.82232	1
GO:0010604	positive regulation of macromolecule metabolic process	biological process	5/198	2697/77183	0.82469	1
GO:0009267	cellular response to starvation	biological process	1/198	676/77183	0.82519	1
GO:0009738	abscisic acid-activated signaling pathway	biological process	1/198	677/77183	0.82564	1
GO:0006096	glycolytic process	biological process	1/198	678/77183	0.82609	1
GO:0006757	ATP generation from ADP	biological process	1/198	678/77183	0.82609	1
GO:0042866	pyruvate biosynthetic process	biological process	1/198	681/77183	0.82744	1
GO:0051093	negative regulation of developmental process	biological process	1/198	685/77183	0.82922	1
GO:0042273	ribosomal large subunit biogenesis	biological process	1/198	687/77183	0.8301	1
GO:0010498	proteasomal protein catabolic process	biological process	2/198	1248/77183	0.83169	1
GO:0009451	RNA modification	biological process	1/198	692/77183	0.83229	1
GO:0009206	purine ribonucleoside triphosphate biosynthetic process	biological process	2/198	1257/77183	0.83468	1
GO:0009145	purine nucleoside triphosphate biosynthetic process	biological process	2/198	1258/77183	0.83501	1
GO:0016071	mRNA metabolic process	biological process	5/198	2744/77183	0.83582	1
GO:0006165	nucleoside diphosphate phosphorylation	biological process	1/198	702/77183	0.83658	1
GO:1901701	cellular response to oxygen-containing compound	biological process	4/198	2271/77183	0.837	1
GO:0042127	regulation of cell proliferation	biological process	1/198	703/77183	0.837	1
GO:0046939	nucleotide phosphorylation	biological process	1/198	703/77183	0.837	1
GO:0042981	regulation of apoptotic process	biological process	1/198	704/77183	0.83742	1
GO:0001932	regulation of protein phosphorylation	biological process	1/198	705/77183	0.83785	1
GO:0031327	negative regulation of cellular biosynthetic process	biological process	3/198	1782/77183	0.83788	1
GO:0046031	ADP metabolic process	biological process	1/198	712/77183	0.84076	1
GO:0009179	purine ribonucleoside diphosphate metabolic process	biological process	1/198	713/77183	0.84117	1
GO:0071704	organic substance metabolic process	biological process	123/198	50361/77183	0.8414	1
GO:0009135	purine nucleoside diphosphate metabolic process	biological process	1/198	714/77183	0.84158	1
GO:0009260	ribonucleotide biosynthetic process	biological process	3/198	1796/77183	0.84173	1
GO:0031325	positive regulation of cellular metabolic process	biological process	5/198	2774/77183	0.84261	1
GO:0006357	regulation of transcription by RNA polymerase II	biological process	2/198	1283/77183	0.84304	1
GO:0009890	negative regulation of biosynthetic process	biological process	3/198	1801/77183	0.84308	1
GO:0009185	ribonucleoside diphosphate metabolic process	biological process	1/198	718/77183	0.84322	1
GO:0046390	ribose phosphate biosynthetic process	biological process	3/198	1813/77183	0.84629	1
GO:0008037	cell recognition	biological process	1/198	728/77183	0.84723	1
GO:0051241	negative regulation of multicellular organismal process	biological process	1/198	733/77183	0.8492	1
GO:0048584	positive regulation of response to stimulus	biological process	2/198	1305/77183	0.84982	1
GO:0046148	pigment biosynthetic process	biological process	1/198	736/77183	0.85037	1
GO:0009166	nucleotide catabolic process	biological process	1/198	740/77183	0.85191	1
GO:0006364	rRNA processing	biological process	2/198	1317/77183	0.8534	1
GO:0009201	ribonucleoside triphosphate biosynthetic process	biological process	2/198	1319/77183	0.85399	1
GO:0009723	response to ethylene	biological process	1/198	751/77183	0.85608	1
GO:1901292	nucleoside phosphate catabolic process	biological process	1/198	755/77183	0.85756	1
GO:0071495	cellular response to endogenous stimulus	biological process	6/198	3326/77183	0.85888	1
GO:1901565	organonitrogen compound catabolic process	biological process	8/198	4256/77183	0.85909	1
GO:0050790	regulation of catalytic activity	biological process	2/198	1339/77183	0.85977	1
GO:0072594	establishment of protein localization to organelle	biological process	2/198	1340/77183	0.86005	1
GO:0009555	pollen development	biological process	1/198	762/77183	0.86013	1
GO:0051604	protein maturation	biological process	1/198	764/77183	0.86085	1
GO:0003002	regionalization	biological process	1/198	768/77183	0.86229	1
GO:0050832	defense response to fungus	biological process	1/198	769/77183	0.86264	1
GO:0019359	nicotinamide nucleotide biosynthetic process	biological process	1/198	773/77183	0.86406	1
GO:0019363	pyridine nucleotide biosynthetic process	biological process	1/198	777/77183	0.86547	1
GO:0006099	tricarboxylic acid cycle	biological process	1/198	779/77183	0.86616	1
GO:0042594	response to starvation	biological process	1/198	779/77183	0.86616	1
GO:0009142	nucleoside triphosphate biosynthetic process	biological process	2/198	1365/77183	0.86697	1
GO:0031669	cellular response to nutrient levels	biological process	1/198	782/77183	0.8672	1
GO:0032269	negative regulation of cellular protein metabolic process	biological process	1/198	784/77183	0.86789	1
GO:0060429	epithelium development	biological process	1/198	786/77183	0.86857	1
GO:0006631	fatty acid metabolic process	biological process	3/198	1903/77183	0.8686	1
GO:2000026	regulation of multicellular organismal development	biological process	3/198	1904/77183	0.86883	1
GO:0051239	regulation of multicellular organismal process	biological process	4/198	2422/77183	0.87123	1
GO:0016072	rRNA metabolic process	biological process	2/198	1382/77183	0.87149	1
GO:0051254	positive regulation of RNA metabolic process	biological process	2/198	1382/77183	0.87149	1
GO:0044265	cellular macromolecule catabolic process	biological process	6/198	3397/77183	0.87185	1
GO:0009259	ribonucleotide metabolic process	biological process	4/198	2426/77183	0.87205	1
GO:0016570	histone modification	biological process	1/198	798/77183	0.8726	1
GO:0042254	ribosome biogenesis	biological process	4/198	2432/77183	0.87326	1
GO:0009057	macromolecule catabolic process	biological process	9/198	4821/77183	0.87596	1
GO:0007264	small GTPase mediated signal transduction	biological process	1/198	811/77183	0.87683	1
GO:0051321	meiotic cell cycle	biological process	1/198	814/77183	0.87778	1
GO:0006417	regulation of translation	biological process	2/198	1408/77183	0.87814	1
GO:0051603	proteolysis involved in cellular protein catabolic process	biological process	4/198	2460/77183	0.87881	1
GO:0009064	glutamine family amino acid metabolic process	biological process	1/198	823/77183	0.88061	1
GO:0030163	protein catabolic process	biological process	5/198	2967/77183	0.88101	1
GO:0006101	citrate metabolic process	biological process	1/198	826/77183	0.88153	1
GO:0016569	covalent chromatin modification	biological process	1/198	828/77183	0.88215	1
GO:0050793	regulation of developmental process	biological process	5/198	2981/77183	0.88346	1
GO:0072525	pyridine-containing compound biosynthetic process	biological process	1/198	837/77183	0.88487	1
GO:0034248	regulation of cellular amide metabolic process	biological process	2/198	1440/77183	0.88589	1
GO:0071214	cellular response to abiotic stimulus	biological process	1/198	854/77183	0.88984	1
GO:0104004	cellular response to environmental stimulus	biological process	1/198	854/77183	0.88984	1
GO:0070925	organelle assembly	biological process	2/198	1462/77183	0.89095	1
GO:0072350	tricarboxylic acid metabolic process	biological process	1/198	858/77183	0.89098	1
GO:0043067	regulation of programmed cell death	biological process	1/198	859/77183	0.89126	1
GO:0006351	transcription, DNA-templated	biological process	18/198	8963/77183	0.89197	1
GO:0097659	nucleic acid-templated transcription	biological process	18/198	8966/77183	0.89227	1
GO:0042325	regulation of phosphorylation	biological process	1/198	864/77183	0.89267	1
GO:0051248	negative regulation of protein metabolic process	biological process	1/198	864/77183	0.89267	1
GO:0018193	peptidyl-amino acid modification	biological process	2/198	1472/77183	0.89318	1
GO:0009893	positive regulation of metabolic process	biological process	5/198	3040/77183	0.89332	1
GO:0002682	regulation of immune system process	biological process	1/198	870/77183	0.89433	1
GO:0032774	RNA biosynthetic process	biological process	18/198	9004/77183	0.89609	1
GO:0044550	secondary metabolite biosynthetic process	biological process	1/198	883/77183	0.89784	1
GO:0000904	cell morphogenesis involved in differentiation	biological process	1/198	887/77183	0.89889	1
GO:0071555	cell wall organization	biological process	3/198	2065/77183	0.90167	1
GO:0048193	Golgi vesicle transport	biological process	1/198	898/77183	0.90174	1
GO:0022607	cellular component assembly	biological process	9/198	5018/77183	0.90229	1
GO:0031668	cellular response to extracellular stimulus	biological process	1/198	904/77183	0.90326	1
GO:0009892	negative regulation of metabolic process	biological process	6/198	3600/77183	0.9036	1
GO:0006260	DNA replication	biological process	1/198	910/77183	0.90476	1
GO:0007389	pattern specification process	biological process	1/198	910/77183	0.90476	1
GO:0009968	negative regulation of signal transduction	biological process	1/198	910/77183	0.90476	1
GO:0071310	cellular response to organic substance	biological process	7/198	4103/77183	0.90612	1
GO:0051640	organelle localization	biological process	1/198	925/77183	0.9084	1
GO:0046434	organophosphate catabolic process	biological process	1/198	930/77183	0.90958	1
GO:0019693	ribose phosphate metabolic process	biological process	4/198	2658/77183	0.91237	1
GO:0009653	anatomical structure morphogenesis	biological process	8/198	4634/77183	0.91255	1
GO:0010648	negative regulation of cell communication	biological process	1/198	944/77183	0.91282	1
GO:0023057	negative regulation of signaling	biological process	1/198	947/77183	0.91349	1
GO:0030036	actin cytoskeleton organization	biological process	1/198	949/77183	0.91394	1
GO:0022613	ribonucleoprotein complex biogenesis	biological process	5/198	3189/77183	0.91508	1
GO:0044087	regulation of cellular component biogenesis	biological process	1/198	955/77183	0.91528	1
GO:2000113	negative regulation of cellular macromolecule biosynthetic process	biological process	2/198	1586/77183	0.91579	1
GO:0000226	microtubule cytoskeleton organization	biological process	1/198	960/77183	0.91637	1
GO:0071496	cellular response to external stimulus	biological process	1/198	963/77183	0.91702	1
GO:0045935	positive regulation of nucleobase-containing compound metabolic process	biological process	2/198	1593/77183	0.91702	1
GO:1902531	regulation of intracellular signal transduction	biological process	1/198	964/77183	0.91724	1
GO:0000377	RNA splicing, via transesterification reactions with bulged adenosine as nucleophile	biological process	1/198	967/77183	0.91788	1
GO:0071554	cell wall organization or biogenesis	biological process	4/198	2705/77183	0.91902	1
GO:0000280	nuclear division	biological process	1/198	986/77183	0.92184	1
GO:0000375	RNA splicing, via transesterification reactions	biological process	1/198	989/77183	0.92245	1
GO:1901566	organonitrogen compound biosynthetic process	biological process	23/198	11508/77183	0.92354	1
GO:0022603	regulation of anatomical structure morphogenesis	biological process	1/198	1011/77183	0.92676	1
GO:0032268	regulation of cellular protein metabolic process	biological process	4/198	2766/77183	0.92698	1
GO:0045229	external encapsulating structure organization	biological process	3/198	2227/77183	0.92708	1
GO:0009060	aerobic respiration	biological process	1/198	1014/77183	0.92733	1
GO:0033043	regulation of organelle organization	biological process	2/198	1657/77183	0.92752	1
GO:0006396	RNA processing	biological process	7/198	4303/77183	0.92892	1
GO:0006915	apoptotic process	biological process	1/198	1030/77183	0.9303	1
GO:0009150	purine ribonucleotide metabolic process	biological process	3/198	2258/77183	0.93119	1
GO:0010941	regulation of cell death	biological process	1/198	1035/77183	0.9312	1
GO:0006974	cellular response to DNA damage stimulus	biological process	3/198	2264/77183	0.93197	1
GO:1905392	plant organ morphogenesis	biological process	1/198	1041/77183	0.93226	1
GO:0008283	cell proliferation	biological process	1/198	1044/77183	0.93279	1
GO:0022414	reproductive process	biological process	11/198	6266/77183	0.9336	1
GO:0080134	regulation of response to stress	biological process	2/198	1700/77183	0.93386	1
GO:0033365	protein localization to organelle	biological process	2/198	1702/77183	0.93415	1
GO:0019220	regulation of phosphate metabolic process	biological process	1/198	1053/77183	0.93435	1
GO:0006163	purine nucleotide metabolic process	biological process	3/198	2291/77183	0.93535	1
GO:0051174	regulation of phosphorus metabolic process	biological process	1/198	1062/77183	0.93587	1
GO:0006412	translation	biological process	10/198	5824/77183	0.93593	1
GO:0032501	multicellular organismal process	biological process	24/198	12156/77183	0.93745	1
GO:0030029	actin filament-based process	biological process	1/198	1073/77183	0.93768	1
GO:0031667	response to nutrient levels	biological process	1/198	1074/77183	0.93784	1
GO:0051172	negative regulation of nitrogen compound metabolic process	biological process	3/198	2326/77183	0.9395	1
GO:0043043	peptide biosynthetic process	biological process	10/198	5889/77183	0.94105	1
GO:0006886	intracellular protein transport	biological process	4/198	2897/77183	0.94174	1
GO:0015074	DNA integration	biological process	4/198	2901/77183	0.94215	1
GO:0048285	organelle fission	biological process	1/198	1109/77183	0.94326	1
GO:0031399	regulation of protein modification process	biological process	1/198	1110/77183	0.94341	1
GO:0000003	reproduction	biological process	11/198	6405/77183	0.94413	1
GO:0046496	nicotinamide nucleotide metabolic process	biological process	1/198	1116/77183	0.94429	1
GO:0044267	cellular protein metabolic process	biological process	30/198	14875/77183	0.94439	1
GO:0065009	regulation of molecular function	biological process	2/198	1783/77183	0.94465	1
GO:0009617	response to bacterium	biological process	2/198	1784/77183	0.94477	1
GO:0019362	pyridine nucleotide metabolic process	biological process	1/198	1120/77183	0.94486	1
GO:0009205	purine ribonucleoside triphosphate metabolic process	biological process	2/198	1790/77183	0.94548	1
GO:0070887	cellular response to chemical stimulus	biological process	8/198	4989/77183	0.94604	1
GO:0009144	purine nucleoside triphosphate metabolic process	biological process	2/198	1802/77183	0.94688	1
GO:0034470	ncRNA processing	biological process	2/198	1808/77183	0.94756	1
GO:0006518	peptide metabolic process	biological process	11/198	6462/77183	0.94802	1
GO:0009856	pollination	biological process	1/198	1153/77183	0.94941	1
GO:0006511	ubiquitin-dependent protein catabolic process	biological process	2/198	1832/77183	0.95022	1
GO:0034645	cellular macromolecule biosynthetic process	biological process	35/198	17151/77183	0.95108	1
GO:0072524	pyridine-containing compound metabolic process	biological process	1/198	1173/77183	0.95198	1
GO:0048513	animal organ development	biological process	2/198	1851/77183	0.95223	1
GO:0009199	ribonucleoside triphosphate metabolic process	biological process	2/198	1854/77183	0.95254	1
GO:0006281	DNA repair	biological process	2/198	1860/77183	0.95315	1
GO:0051246	regulation of protein metabolic process	biological process	4/198	3028/77183	0.95375	1
GO:0009991	response to extracellular stimulus	biological process	1/198	1193/77183	0.95442	1
GO:0006733	oxidoreduction coenzyme metabolic process	biological process	1/198	1195/77183	0.95466	1
GO:0019941	modification-dependent protein catabolic process	biological process	2/198	1886/77183	0.95573	1
GO:0043603	cellular amide metabolic process	biological process	12/198	7083/77183	0.95688	1
GO:0006754	ATP biosynthetic process	biological process	1/198	1215/77183	0.95696	1
GO:0009117	nucleotide metabolic process	biological process	4/198	3078/77183	0.9577	1
GO:0072521	purine-containing compound metabolic process	biological process	3/198	2516/77183	0.95805	1
GO:0009141	nucleoside triphosphate metabolic process	biological process	2/198	1921/77183	0.95899	1
GO:0043632	modification-dependent macromolecule catabolic process	biological process	2/198	1928/77183	0.95961	1
GO:0034654	nucleobase-containing compound biosynthetic process	biological process	22/198	11727/77183	0.96021	1
GO:0009059	macromolecule biosynthetic process	biological process	35/198	17393/77183	0.96067	1
GO:0006753	nucleoside phosphate metabolic process	biological process	4/198	3126/77183	0.9612	1
GO:0044706	multi-multicellular organism process	biological process	1/198	1264/77183	0.96213	1
GO:0009651	response to salt stress	biological process	1/198	1268/77183	0.96253	1
GO:0019637	organophosphate metabolic process	biological process	7/198	4741/77183	0.96274	1
GO:0048869	cellular developmental process	biological process	8/198	5247/77183	0.96274	1
GO:0043604	amide biosynthetic process	biological process	10/198	6250/77183	0.96352	1
GO:0042742	defense response to bacterium	biological process	1/198	1282/77183	0.96387	1
GO:0009790	embryo development	biological process	2/198	1985/77183	0.96437	1
GO:0046907	intracellular transport	biological process	5/198	3724/77183	0.96452	1
GO:0006508	proteolysis	biological process	5/198	3727/77183	0.9647	1
GO:0007010	cytoskeleton organization	biological process	2/198	1992/77183	0.96491	1
GO:0045333	cellular respiration	biological process	1/198	1321/77183	0.96737	1
GO:0006810	transport	biological process	25/198	13259/77183	0.96775	1
GO:0010629	negative regulation of gene expression	biological process	3/198	2656/77183	0.96816	1
GO:0009605	response to external stimulus	biological process	8/198	5357/77183	0.96834	1
GO:0048468	cell development	biological process	2/198	2046/77183	0.96886	1
GO:0048522	positive regulation of cellular process	biological process	6/198	4343/77183	0.96923	1
GO:0006955	immune response	biological process	4/198	3254/77183	0.96928	1
GO:0010605	negative regulation of macromolecule metabolic process	biological process	4/198	3260/77183	0.96961	1
GO:1901362	organic cyclic compound biosynthetic process	biological process	26/198	13773/77183	0.97008	1
GO:0044237	cellular metabolic process	biological process	111/198	48136/77183	0.97088	1
GO:0006952	defense response	biological process	13/198	7879/77183	0.9714	1
GO:0048523	negative regulation of cellular process	biological process	6/198	4390/77183	0.97151	1
GO:0009966	regulation of signal transduction	biological process	2/198	2092/77183	0.97188	1
GO:0051234	establishment of localization	biological process	25/198	13416/77183	0.97267	1
GO:0051301	cell division	biological process	2/198	2105/77183	0.97268	1
GO:0006310	DNA recombination	biological process	1/198	1439/77183	0.97604	1
GO:0006996	organelle organization	biological process	13/198	8024/77183	0.97634	1
GO:0040011	locomotion	biological process	1/198	1450/77183	0.97672	1
GO:0071702	organic substance transport	biological process	11/198	7084/77183	0.97734	1
GO:0023052	signaling	biological process	12/198	7573/77183	0.97734	1
GO:0006325	chromatin organization	biological process	1/198	1462/77183	0.97744	1
GO:0051649	establishment of localization in cell	biological process	5/198	3993/77183	0.97775	1
GO:0009127	purine nucleoside monophosphate biosynthetic process	biological process	1/198	1495/77183	0.9793	1
GO:0009168	purine ribonucleoside monophosphate biosynthetic process	biological process	1/198	1495/77183	0.9793	1
GO:0048646	anatomical structure formation involved in morphogenesis	biological process	1/198	1503/77183	0.97973	1
GO:1903047	mitotic cell cycle process	biological process	1/198	1504/77183	0.97979	1
GO:0008380	RNA splicing	biological process	1/198	1511/77183	0.98015	1
GO:0023051	regulation of signaling	biological process	2/198	2263/77183	0.98083	1
GO:0007049	cell cycle	biological process	4/198	3552/77183	0.98242	1
GO:0010646	regulation of cell communication	biological process	2/198	2304/77183	0.98253	1
GO:0007165	signal transduction	biological process	11/198	7275/77183	0.98271	1
GO:0044085	cellular component biogenesis	biological process	11/198	7280/77183	0.98283	1
GO:0030154	cell differentiation	biological process	5/198	4163/77183	0.98358	1
GO:0098542	defense response to other organism	biological process	2/198	2335/77183	0.98371	1
GO:0019538	protein metabolic process	biological process	30/198	16116/77183	0.9838	1
GO:0006970	response to osmotic stress	biological process	1/198	1590/77183	0.98387	1
GO:0019438	aromatic compound biosynthetic process	biological process	23/198	13023/77183	0.98445	1
GO:0034613	cellular protein localization	biological process	4/198	3621/77183	0.98459	1
GO:0015980	energy derivation by oxidation of organic compounds	biological process	1/198	1611/77183	0.98473	1
GO:0000278	mitotic cell cycle	biological process	1/198	1612/77183	0.98477	1
GO:0048583	regulation of response to stimulus	biological process	4/198	3634/77183	0.98498	1
GO:0007154	cell communication	biological process	14/198	8858/77183	0.98523	1
GO:0015031	protein transport	biological process	6/198	4793/77183	0.98557	1
GO:0009156	ribonucleoside monophosphate biosynthetic process	biological process	1/198	1644/77183	0.986	1
GO:0045087	innate immune response	biological process	3/198	3063/77183	0.98608	1
GO:0071705	nitrogen compound transport	biological process	8/198	5901/77183	0.98637	1
GO:0007017	microtubule-based process	biological process	1/198	1660/77183	0.98657	1
GO:0009124	nucleoside monophosphate biosynthetic process	biological process	1/198	1660/77183	0.98657	1
GO:0044238	primary metabolic process	biological process	105/198	46774/77183	0.98743	1
GO:0051179	localization	biological process	26/198	14594/77183	0.98787	1
GO:0045184	establishment of protein localization	biological process	6/198	4899/77183	0.988	1
GO:0018130	heterocycle biosynthetic process	biological process	22/198	12792/77183	0.98812	1
GO:0048518	positive regulation of biological process	biological process	7/198	5458/77183	0.98824	1
GO:0051704	multi-organism process	biological process	10/198	7043/77183	0.98844	1
GO:0015833	peptide transport	biological process	6/198	4925/77183	0.98854	1
GO:0070727	cellular macromolecule localization	biological process	4/198	3787/77183	0.98883	1
GO:0008104	protein localization	biological process	7/198	5490/77183	0.98886	1
GO:0046034	ATP metabolic process	biological process	1/198	1738/77183	0.98906	1
GO:0055086	nucleobase-containing small molecule metabolic process	biological process	4/198	3802/77183	0.98916	1
GO:0042886	amide transport	biological process	6/198	4962/77183	0.98926	1
GO:0002376	immune system process	biological process	4/198	3847/77183	0.99007	1
GO:0009626	plant-type hypersensitive response	biological process	1/198	1804/77183	0.9908	1
GO:0034050	host programmed cell death induced by symbiont	biological process	1/198	1804/77183	0.9908	1
GO:0006468	protein phosphorylation	biological process	2/198	2604/77183	0.9912	1
GO:0006355	regulation of transcription, DNA-templated	biological process	10/198	7222/77183	0.99123	1
GO:1903506	regulation of nucleic acid-templated transcription	biological process	10/198	7228/77183	0.99131	1
GO:1901564	organonitrogen compound metabolic process	biological process	46/198	23617/77183	0.99138	1
GO:2001141	regulation of RNA biosynthetic process	biological process	10/198	7234/77183	0.99139	1
GO:0034660	ncRNA metabolic process	biological process	2/198	2622/77183	0.99156	1
GO:0031326	regulation of cellular biosynthetic process	biological process	13/198	8965/77183	0.9937	1
GO:0016043	cellular component organization	biological process	23/198	13837/77183	0.99427	1
GO:0009889	regulation of biosynthetic process	biological process	13/198	9035/77183	0.99432	1
GO:0009126	purine nucleoside monophosphate metabolic process	biological process	1/198	2007/77183	0.99461	1
GO:0009167	purine ribonucleoside monophosphate metabolic process	biological process	1/198	2007/77183	0.99461	1
GO:2000112	regulation of cellular macromolecule biosynthetic process	biological process	12/198	8617/77183	0.99504	1
GO:0051252	regulation of RNA metabolic process	biological process	10/198	7586/77183	0.99508	1
GO:0010556	regulation of macromolecule biosynthetic process	biological process	12/198	8670/77183	0.99543	1
GO:0048519	negative regulation of biological process	biological process	7/198	6057/77183	0.99585	1
GO:0009161	ribonucleoside monophosphate metabolic process	biological process	1/198	2158/77183	0.99638	1
GO:0009123	nucleoside monophosphate metabolic process	biological process	1/198	2178/77183	0.99657	1
GO:0051641	cellular localization	biological process	5/198	4995/77183	0.99658	1
GO:0051128	regulation of cellular component organization	biological process	2/198	3026/77183	0.99672	1
GO:0031323	regulation of cellular metabolic process	biological process	16/198	11007/77183	0.9972	1
GO:0012501	programmed cell death	biological process	2/198	3104/77183	0.99728	1
GO:0016070	RNA metabolic process	biological process	22/198	14067/77183	0.99775	1
GO:0033036	macromolecule localization	biological process	7/198	6400/77183	0.99778	1
GO:0019219	regulation of nucleobase-containing compound metabolic process	biological process	10/198	8071/77183	0.9978	1
GO:0035556	intracellular signal transduction	biological process	2/198	3215/77183	0.99791	1
GO:0071840	cellular component organization or biogenesis	biological process	25/198	15544/77183	0.99795	1
GO:0016310	phosphorylation	biological process	3/198	3959/77183	0.99798	1
GO:0065007	biological regulation	biological process	44/198	24065/77183	0.99802	1
GO:0022402	cell cycle process	biological process	1/198	2395/77183	0.99807	1
GO:0033554	cellular response to stress	biological process	7/198	6494/77183	0.99814	1
GO:0044271	cellular nitrogen compound biosynthetic process	biological process	31/198	18383/77183	0.99816	1
GO:0010467	gene expression	biological process	32/198	18890/77183	0.99828	1
GO:0006796	phosphate-containing compound metabolic process	biological process	9/198	7691/77183	0.99835	1
GO:0008219	cell death	biological process	2/198	3334/77183	0.99843	1
GO:0050794	regulation of cellular process	biological process	32/198	18977/77183	0.99847	1
GO:0051276	chromosome organization	biological process	1/198	2558/77183	0.99875	1
GO:0044260	cellular macromolecule metabolic process	biological process	55/198	29171/77183	0.99884	1
GO:0006259	DNA metabolic process	biological process	6/198	6150/77183	0.99884	1
GO:0080090	regulation of primary metabolic process	biological process	14/198	10635/77183	0.99897	1
GO:0010468	regulation of gene expression	biological process	12/198	9681/77183	0.99912	1
GO:0051171	regulation of nitrogen compound metabolic process	biological process	13/198	10364/77183	0.99932	1
GO:0006793	phosphorus metabolic process	biological process	9/198	8298/77183	0.99945	1
GO:0051716	cellular response to stimulus	biological process	19/198	13571/77183	0.99946	1
GO:0050789	regulation of biological process	biological process	35/198	21285/77183	0.99958	1
GO:0019222	regulation of metabolic process	biological process	16/198	12216/77183	0.99958	1
GO:0009987	cellular process	biological process	141/198	62416/77183	0.99963	1
GO:0016192	vesicle-mediated transport	biological process	1/198	3204/77183	0.99978	1
GO:0060255	regulation of macromolecule metabolic process	biological process	13/198	11142/77183	0.99983	1
GO:0090304	nucleic acid metabolic process	biological process	28/198	19065/77183	0.99991	1
GO:0043170	macromolecule metabolic process	biological process	61/198	34025/77183	0.99995	1
GO:1901360	organic cyclic compound metabolic process	biological process	41/198	25516/77183	0.99996	1
GO:0006725	cellular aromatic compound metabolic process	biological process	38/198	24775/77183	0.99998	1
GO:0034641	cellular nitrogen compound metabolic process	biological process	46/198	28924/77183	0.99999	1
GO:0046483	heterocycle metabolic process	biological process	35/198	24004/77183	0.99999	1
GO:0006807	nitrogen compound metabolic process	biological process	70/198	39249/77183	1	1
GO:0006139	nucleobase-containing compound metabolic process	biological process	31/198	22707/77183	1	1
GO:0008150	biological_process	biological process	198/198	77183/77183	1	1
GO:0010319	stromule	cellular component	2/245	80/81482	0.0244	1
GO:0033281	TAT protein transport complex	cellular component	1/245	9/81482	0.02674	1
GO:0031967	organelle envelope	cellular component	24/245	5454/81482	0.04014	1
GO:0008290	F-actin capping protein complex	cellular component	1/245	16/81482	0.04704	1
GO:0000325	plant-type vacuole	cellular component	4/245	455/81482	0.04943	1
GO:0031975	envelope	cellular component	24/245	5617/81482	0.05296	1
GO:0009705	plant-type vacuole membrane	cellular component	3/245	286/81482	0.05584	1
GO:0005777	peroxisome	cellular component	7/245	1148/81482	0.06001	1
GO:0042579	microbody	cellular component	7/245	1148/81482	0.06001	1
GO:0009543	chloroplast thylakoid lumen	cellular component	2/245	139/81482	0.06605	1
GO:0031978	plastid thylakoid lumen	cellular component	2/245	139/81482	0.06605	1
GO:0005971	ribonucleoside-diphosphate reductase complex	cellular component	1/245	24/81482	0.06973	1
GO:0009569	chloroplast starch grain	cellular component	1/245	24/81482	0.06973	1
GO:0043036	starch grain	cellular component	1/245	24/81482	0.06973	1
GO:0010598	NAD(P)H dehydrogenase complex (plastoquinone)	cellular component	1/245	28/81482	0.08087	1
GO:0044425	membrane part	cellular component	97/245	28732/81482	0.08869	1
GO:0031977	thylakoid lumen	cellular component	2/245	174/81482	0.09693	1
GO:0032586	protein storage vacuole membrane	cellular component	1/245	35/81482	0.10005	1
GO:0009509	chromoplast	cellular component	1/245	41/81482	0.11617	1
GO:0000326	protein storage vacuole	cellular component	1/245	55/81482	0.15268	1
GO:0045111	intermediate filament cytoskeleton	cellular component	1/245	58/81482	0.16031	1
GO:0016020	membrane	cellular component	122/245	37982/81482	0.17466	1
GO:0048046	apoplast	cellular component	6/245	1258/81482	0.1802	1
GO:0009574	preprophase band	cellular component	1/245	71/81482	0.19257	1
GO:0005884	actin filament	cellular component	1/245	73/81482	0.19742	1
GO:0044732	mitotic spindle pole body	cellular component	1/245	81/81482	0.21654	1
GO:0005816	spindle pole body	cellular component	1/245	87/81482	0.23058	1
GO:0055028	cortical microtubule	cellular component	1/245	89/81482	0.23521	1
GO:0005782	peroxisomal matrix	cellular component	1/245	101/81482	0.26238	1
GO:0031907	microbody lumen	cellular component	1/245	101/81482	0.26238	1
GO:0005667	transcription factor complex	cellular component	2/245	338/81482	0.27026	1
GO:0009514	glyoxysome	cellular component	1/245	109/81482	0.27996	1
GO:0030981	cortical microtubule cytoskeleton	cellular component	1/245	110/81482	0.28213	1
GO:0031984	organelle subcompartment	cellular component	23/245	6727/81482	0.29062	1
GO:0009522	photosystem I	cellular component	1/245	122/81482	0.30764	1
GO:0005881	cytoplasmic microtubule	cellular component	1/245	128/81482	0.32006	1
GO:0005665	DNA-directed RNA polymerase II, core complex	cellular component	1/245	131/81482	0.32618	1
GO:0044444	cytoplasmic part	cellular component	120/245	38602/81482	0.32978	1
GO:0043231	intracellular membrane-bounded organelle	cellular component	141/245	45789/81482	0.35887	1
GO:0009707	chloroplast outer membrane	cellular component	1/245	155/81482	0.37324	1
GO:0009523	photosystem II	cellular component	1/245	158/81482	0.37889	1
GO:0009527	plastid outer membrane	cellular component	1/245	160/81482	0.38263	1
GO:0090575	RNA polymerase II transcription factor complex	cellular component	1/245	164/81482	0.39003	1
GO:0005838	proteasome regulatory particle	cellular component	1/245	192/81482	0.43946	1
GO:0044798	nuclear transcription factor complex	cellular component	1/245	195/81482	0.44451	1
GO:0030687	preribosome, large subunit precursor	cellular component	1/245	205/81482	0.46103	1
GO:0022624	proteasome accessory complex	cellular component	1/245	208/81482	0.46589	1
GO:0009521	photosystem	cellular component	1/245	215/81482	0.47706	1
GO:0005578	proteinaceous extracellular matrix	cellular component	1/245	220/81482	0.4849	1
GO:0009706	chloroplast inner membrane	cellular component	1/245	254/81482	0.53516	1
GO:0009528	plastid inner membrane	cellular component	1/245	256/81482	0.53796	1
GO:0005774	vacuolar membrane	cellular component	7/245	2336/81482	0.55628	1
GO:0030863	cortical cytoskeleton	cellular component	1/245	282/81482	0.57287	1
GO:0031012	extracellular matrix	cellular component	1/245	285/81482	0.57672	1
GO:0043227	membrane-bounded organelle	cellular component	141/245	47249/81482	0.58181	1
GO:0044437	vacuolar part	cellular component	7/245	2429/81482	0.59755	1
GO:0000322	storage vacuole	cellular component	1/245	306/81482	0.60275	1
GO:0000943	retrotransposon nucleocapsid	cellular component	1/245	314/81482	0.61224	1
GO:0009505	plant-type cell wall	cellular component	2/245	710/81482	0.63094	1
GO:0016591	DNA-directed RNA polymerase II, holoenzyme	cellular component	1/245	331/81482	0.63167	1
GO:0044438	microbody part	cellular component	1/245	364/81482	0.66665	1
GO:0044439	peroxisomal part	cellular component	1/245	364/81482	0.66665	1
GO:0000932	P-body	cellular component	1/245	374/81482	0.67659	1
GO:0005788	endoplasmic reticulum lumen	cellular component	1/245	402/81482	0.70286	1
GO:0005773	vacuole	cellular component	11/245	4135/81482	0.703	1
GO:0098797	plasma membrane protein complex	cellular component	1/245	484/81482	0.76819	1
GO:0009524	phragmoplast	cellular component	1/245	486/81482	0.76959	1
GO:0055029	nuclear DNA-directed RNA polymerase complex	cellular component	1/245	494/81482	0.77511	1
GO:0000428	DNA-directed RNA polymerase complex	cellular component	1/245	507/81482	0.78379	1
GO:0030880	RNA polymerase complex	cellular component	1/245	509/81482	0.7851	1
GO:0000502	proteasome complex	cellular component	1/245	533/81482	0.80017	1
GO:1905369	endopeptidase complex	cellular component	1/245	533/81482	0.80017	1
GO:0031968	organelle outer membrane	cellular component	1/245	546/81482	0.8079	1
GO:0030684	preribosome	cellular component	1/245	548/81482	0.80906	1
GO:0044448	cell cortex part	cellular component	1/245	549/81482	0.80964	1
GO:0005737	cytoplasm	cellular component	143/245	49688/81482	0.81757	1
GO:0036464	cytoplasmic ribonucleoprotein granule	cellular component	1/245	567/81482	0.81975	1
GO:0035770	ribonucleoprotein granule	cellular component	1/245	568/81482	0.82029	1
GO:0048471	perinuclear region of cytoplasm	cellular component	1/245	584/81482	0.8288	1
GO:1905368	peptidase complex	cellular component	1/245	590/81482	0.83189	1
GO:0019867	outer membrane	cellular component	1/245	613/81482	0.84322	1
GO:0005730	nucleolus	cellular component	5/245	2373/81482	0.84335	1
GO:0005815	microtubule organizing center	cellular component	1/245	652/81482	0.86072	1
GO:0031090	organelle membrane	cellular component	24/245	9793/81482	0.8812	1
GO:0022627	cytosolic small ribosomal subunit	cellular component	1/245	706/81482	0.88179	1
GO:0015629	actin cytoskeleton	cellular component	1/245	710/81482	0.88321	1
GO:0061695	transferase complex, transferring phosphorus-containing groups	cellular component	1/245	724/81482	0.88808	1
GO:0005938	cell cortex	cellular component	1/245	751/81482	0.89689	1
GO:1990204	oxidoreductase complex	cellular component	1/245	771/81482	0.90298	1
GO:0005576	extracellular region	cellular component	16/245	7041/81482	0.90609	1
GO:0000151	ubiquitin ligase complex	cellular component	1/245	815/81482	0.91513	1
GO:0015935	small ribosomal subunit	cellular component	1/245	873/81482	0.92886	1
GO:0099568	cytoplasmic region	cellular component	1/245	878/81482	0.92993	1
GO:0005618	cell wall	cellular component	4/245	2410/81482	0.93333	1
GO:0099513	polymeric cytoskeletal fiber	cellular component	2/245	1466/81482	0.93605	1
GO:0030312	external encapsulating structure	cellular component	4/245	2471/81482	0.94106	1
GO:0019866	organelle inner membrane	cellular component	4/245	2533/81482	0.94806	1
GO:0043229	intracellular organelle	cellular component	143/245	51498/81482	0.94836	1
GO:0044446	intracellular organelle part	cellular component	71/245	27674/81482	0.95845	1
GO:0005887	integral component of plasma membrane	cellular component	2/245	1663/81482	0.96115	1
GO:0022625	cytosolic large ribosomal subunit	cellular component	1/245	1098/81482	0.96417	1
GO:0043226	organelle	cellular component	143/245	51936/81482	0.96454	1
GO:0044422	organelle part	cellular component	71/245	27866/81482	0.96485	1
GO:0005743	mitochondrial inner membrane	cellular component	3/245	2240/81482	0.96579	1
GO:0031966	mitochondrial membrane	cellular component	4/245	2744/81482	0.96659	1
GO:0099512	supramolecular fiber	cellular component	2/245	1774/81482	0.97081	1
GO:0044432	endoplasmic reticulum part	cellular component	6/245	3749/81482	0.97108	1
GO:0099081	supramolecular polymer	cellular component	2/245	1782/81482	0.97141	1
GO:0099080	supramolecular complex	cellular component	2/245	1783/81482	0.97149	1
GO:0098805	whole membrane	cellular component	8/245	4699/81482	0.97402	1
GO:0005789	endoplasmic reticulum membrane	cellular component	5/245	3364/81482	0.97521	1
GO:0044445	cytosolic part	cellular component	3/245	2381/81482	0.97537	1
GO:0005740	mitochondrial envelope	cellular component	4/245	2888/81482	0.97549	1
GO:0098827	endoplasmic reticulum subcompartment	cellular component	5/245	3389/81482	0.97644	1
GO:0015934	large ribosomal subunit	cellular component	1/245	1242/81482	0.97692	1
GO:0042175	nuclear outer membrane-endoplasmic reticulum membrane network	cellular component	5/245	3405/81482	0.9772	1
GO:0005886	plasma membrane	cellular component	31/245	13958/81482	0.97769	1
GO:0022626	cytosolic ribosome	cellular component	2/245	1959/81482	0.98201	1
GO:0005759	mitochondrial matrix	cellular component	1/245	1333/81482	0.98253	1
GO:0005874	microtubule	cellular component	1/245	1348/81482	0.98332	1
GO:0071944	cell periphery	cellular component	36/245	16097/81482	0.98362	1
GO:0031226	intrinsic component of plasma membrane	cellular component	2/245	2055/81482	0.98604	1
GO:0044391	ribosomal subunit	cellular component	2/245	2115/81482	0.98811	1
GO:0005783	endoplasmic reticulum	cellular component	8/245	5321/81482	0.99176	1
GO:0044429	mitochondrial part	cellular component	5/245	3946/81482	0.99278	1
GO:0044430	cytoskeletal part	cellular component	3/245	2935/81482	0.99357	1
GO:0015630	microtubule cytoskeleton	cellular component	2/245	2348/81482	0.99365	1
GO:0044451	nucleoplasm part	cellular component	1/245	1732/81482	0.99487	1
GO:1990234	transferase complex	cellular component	2/245	2434/81482	0.99498	1
GO:0098588	bounding membrane of organelle	cellular component	9/245	6210/81482	0.9964	1
GO:0044459	plasma membrane part	cellular component	3/245	3172/81482	0.99646	1
GO:0005856	cytoskeleton	cellular component	4/245	3756/81482	0.99665	1
GO:0098796	membrane protein complex	cellular component	3/245	3211/81482	0.9968	1
GO:0005840	ribosome	cellular component	3/245	3366/81482	0.99785	1
GO:0000139	Golgi membrane	cellular component	1/245	2099/81482	0.99834	1
GO:0044424	intracellular part	cellular component	165/245	61530/81482	0.99848	1
GO:0005739	mitochondrion	cellular component	13/245	8710/81482	0.999	1
GO:0031981	nuclear lumen	cellular component	7/245	5969/81482	0.99922	1
GO:0005654	nucleoplasm	cellular component	2/245	3260/81482	0.9995	1
GO:0005622	intracellular	cellular component	166/245	62560/81482	0.99953	1
GO:0098791	Golgi subcompartment	cellular component	1/245	2711/81482	0.99975	1
GO:0070013	intracellular organelle lumen	cellular component	10/245	8029/81482	0.99977	1
GO:0031974	membrane-enclosed lumen	cellular component	10/245	8030/81482	0.99977	1
GO:0043233	organelle lumen	cellular component	10/245	8030/81482	0.99977	1
GO:0044428	nuclear part	cellular component	9/245	7851/81482	0.99989	1
GO:1902494	catalytic complex	cellular component	4/245	5124/81482	0.99989	1
GO:0044431	Golgi apparatus part	cellular component	1/245	2995/81482	0.9999	1
GO:0044421	extracellular region part	cellular component	1/245	3018/81482	0.9999	1
GO:1990904	ribonucleoprotein complex	cellular component	5/245	5798/81482	0.99991	1
GO:0009506	plasmodesma	cellular component	1/245	3063/81482	0.99992	1
GO:0055044	symplast	cellular component	1/245	3063/81482	0.99992	1
GO:0005911	cell-cell junction	cellular component	1/245	3249/81482	0.99995	1
GO:0005623	cell	cellular component	191/245	70963/81482	0.99997	1
GO:0044464	cell part	cellular component	190/245	70801/81482	0.99998	1
GO:0005829	cytosol	cellular component	14/245	11220/81482	0.99999	1
GO:0030054	cell junction	cellular component	1/245	3765/81482	0.99999	1
GO:0005794	Golgi apparatus	cellular component	2/245	4712/81482	0.99999	1
GO:0005634	nucleus	cellular component	35/245	21980/81482	1	1
GO:0043232	intracellular non-membrane-bounded organelle	cellular component	11/245	11563/81482	1	1
GO:0043228	non-membrane-bounded organelle	cellular component	11/245	11567/81482	1	1
GO:0012505	endomembrane system	cellular component	10/245	11117/81482	1	1
GO:0032991	protein-containing complex	cellular component	14/245	16395/81482	1	1
GO:0005575	cellular_component	cellular component	245/245	81482/81482	1	1
GO:0016717	oxidoreductase activity, acting on paired donors, with oxidation of a pair of donors resulting in th...	molecular function	3/231	148/85169	0.00781	1
GO:0033840	NDP-glucose-starch glucosyltransferase activity	molecular function	1/231	3/85169	0.00811	1
GO:0052731	phosphocholine phosphatase activity	molecular function	1/231	3/85169	0.00811	1
GO:0052732	phosphoethanolamine phosphatase activity	molecular function	1/231	3/85169	0.00811	1
GO:0042132	fructose 1,6-bisphosphate 1-phosphatase activity	molecular function	2/231	52/85169	0.00888	1
GO:0004497	monooxygenase activity	molecular function	9/231	1292/85169	0.00927	1
GO:0016682	oxidoreductase activity, acting on diphenols and related substances as donors, oxygen as acceptor	molecular function	4/231	306/85169	0.00999	1
GO:0047746	chlorophyllase activity	molecular function	1/231	4/85169	0.01081	1
GO:0052924	all-trans-nonaprenyl-diphosphate synthase (geranylgeranyl-diphosphate specific) activity	molecular function	1/231	4/85169	0.01081	1
GO:0004373	glycogen (starch) synthase activity	molecular function	2/231	59/85169	0.01132	1
GO:0004089	carbonate dehydratase activity	molecular function	2/231	62/85169	0.01245	1
GO:0015121	phosphoenolpyruvate:phosphate antiporter activity	molecular function	1/231	5/85169	0.01349	1
GO:0030735	carnosine N-methyltransferase activity	molecular function	1/231	5/85169	0.01349	1
GO:0089721	phosphoenolpyruvate transmembrane transporter activity	molecular function	1/231	5/85169	0.01349	1
GO:0050661	NADP binding	molecular function	5/231	519/85169	0.0141	1
GO:0140103	catalytic activity, acting on a glycoprotein	molecular function	2/231	69/85169	0.01525	1
GO:0015036	disulfide oxidoreductase activity	molecular function	4/231	351/85169	0.0158	1
GO:0046422	violaxanthin de-epoxidase activity	molecular function	1/231	6/85169	0.01616	1
GO:0047958	glycine:2-oxoglutarate aminotransferase activity	molecular function	1/231	6/85169	0.01616	1
GO:0016702	oxidoreductase activity, acting on single donors with incorporation of molecular oxygen, incorporati...	molecular function	3/231	202/85169	0.01796	1
GO:0080043	quercetin 3-O-glucosyltransferase activity	molecular function	3/231	207/85169	0.01915	1
GO:0050308	sugar-phosphatase activity	molecular function	2/231	82/85169	0.0211	1
GO:0052716	hydroquinone:oxygen oxidoreductase activity	molecular function	3/231	215/85169	0.02113	1
GO:0004760	serine-pyruvate transaminase activity	molecular function	1/231	8/85169	0.02149	1
GO:0045486	naringenin 3-dioxygenase activity	molecular function	1/231	8/85169	0.02149	1
GO:0050281	serine-glyoxylate transaminase activity	molecular function	1/231	8/85169	0.02149	1
GO:0004427	inorganic diphosphatase activity	molecular function	2/231	87/85169	0.02356	1
GO:0016679	oxidoreductase activity, acting on diphenols and related substances as donors	molecular function	4/231	397/85169	0.02356	1
GO:0008176	tRNA (guanine-N7-)-methyltransferase activity	molecular function	1/231	9/85169	0.02415	1
GO:0080124	pheophytinase activity	molecular function	1/231	9/85169	0.02415	1
GO:0004499	N,N-dimethylaniline monooxygenase activity	molecular function	2/231	93/85169	0.02666	1
GO:0050242	pyruvate, phosphate dikinase activity	molecular function	1/231	10/85169	0.0268	1
GO:0050474	(S)-norcoclaurine synthase activity	molecular function	1/231	10/85169	0.0268	1
GO:0009815	1-aminocyclopropane-1-carboxylate oxidase activity	molecular function	1/231	11/85169	0.02944	1
GO:0016884	carbon-nitrogen ligase activity, with glutamine as amido-N-donor	molecular function	3/231	248/85169	0.03047	1
GO:0004029	aldehyde dehydrogenase (NAD) activity	molecular function	3/231	249/85169	0.03078	1
GO:0016844	strictosidine synthase activity	molecular function	1/231	12/85169	0.03207	1
GO:0050347	trans-octaprenyltranstransferase activity	molecular function	1/231	12/85169	0.03207	1
GO:0016725	oxidoreductase activity, acting on CH or CH2 groups	molecular function	2/231	103/85169	0.03216	1
GO:0050660	flavin adenine dinucleotide binding	molecular function	7/231	1114/85169	0.03339	1
GO:0019203	carbohydrate phosphatase activity	molecular function	2/231	110/85169	0.03626	1
GO:0046906	tetrapyrrole binding	molecular function	10/231	1906/85169	0.03641	1
GO:0015355	secondary active monocarboxylate transmembrane transporter activity	molecular function	1/231	14/85169	0.03731	1
GO:0016041	glutamate synthase (ferredoxin) activity	molecular function	1/231	14/85169	0.03731	1
GO:0016643	oxidoreductase activity, acting on the CH-NH2 group of donors, iron-sulfur protein as acceptor	molecular function	1/231	14/85169	0.03731	1
GO:0017077	oxidative phosphorylation uncoupler activity	molecular function	1/231	14/85169	0.03731	1
GO:0050521	alpha-glucan, water dikinase activity	molecular function	1/231	14/85169	0.03731	1
GO:0016701	oxidoreductase activity, acting on single donors with incorporation of molecular oxygen	molecular function	3/231	270/85169	0.03771	1
GO:0051745	4-hydroxy-3-methylbut-2-en-1-yl diphosphate reductase activity	molecular function	1/231	15/85169	0.03992	1
GO:0043021	ribonucleoprotein complex binding	molecular function	4/231	480/85169	0.04257	1
GO:0015120	phosphoglycerate transmembrane transporter activity	molecular function	1/231	17/85169	0.04513	1
GO:0003830	beta-1,4-mannosylglycoprotein 4-beta-N-acetylglucosaminyltransferase activity	molecular function	1/231	18/85169	0.04772	1
GO:0016846	carbon-sulfur lyase activity	molecular function	2/231	129/85169	0.0483	1
GO:0043022	ribosome binding	molecular function	3/231	301/85169	0.04926	1
GO:0051538	3 iron, 4 sulfur cluster binding	molecular function	2/231	131/85169	0.04964	1
GO:0046577	long-chain-alcohol oxidase activity	molecular function	1/231	19/85169	0.0503	1
GO:0004176	ATP-dependent peptidase activity	molecular function	2/231	139/85169	0.05514	1
GO:0020037	heme binding	molecular function	9/231	1780/85169	0.05523	1
GO:0047501	(+)-neomenthol dehydrogenase activity	molecular function	1/231	21/85169	0.05545	1
GO:0005242	inward rectifier potassium channel activity	molecular function	1/231	22/85169	0.05801	1
GO:0016667	oxidoreductase activity, acting on a sulfur group of donors	molecular function	4/231	539/85169	0.06011	1
GO:0046429	4-hydroxy-3-methylbut-2-en-1-yl diphosphate synthase activity	molecular function	1/231	23/85169	0.06056	1
GO:0016780	phosphotransferase activity, for other substituted phosphate groups	molecular function	2/231	149/85169	0.0623	1
GO:0005310	dicarboxylic acid transmembrane transporter activity	molecular function	2/231	151/85169	0.06377	1
GO:0016741	transferase activity, transferring one-carbon groups	molecular function	8/231	1559/85169	0.06386	1
GO:0050662	coenzyme binding	molecular function	15/231	3587/85169	0.06559	1
GO:0052592	oxidoreductase activity, acting on CH or CH2 groups, with an iron-sulfur protein as acceptor	molecular function	1/231	27/85169	0.07072	1
GO:0016597	amino acid binding	molecular function	3/231	351/85169	0.07106	1
GO:0071949	FAD binding	molecular function	2/231	162/85169	0.07205	1
GO:0016776	phosphotransferase activity, phosphate group as acceptor	molecular function	2/231	165/85169	0.07436	1
GO:0004096	catalase activity	molecular function	2/231	166/85169	0.07514	1
GO:0016628	oxidoreductase activity, acting on the CH-CH group of donors, NAD or NADP as acceptor	molecular function	3/231	360/85169	0.07537	1
GO:0042879	aldonate transmembrane transporter activity	molecular function	1/231	29/85169	0.07575	1
GO:0052581	(-)-isopiperitenone reductase activity	molecular function	1/231	29/85169	0.07575	1
GO:0004455	ketol-acid reductoisomerase activity	molecular function	1/231	30/85169	0.07826	1
GO:0033926	glycopeptide alpha-N-acetylgalactosaminidase activity	molecular function	1/231	31/85169	0.08076	1
GO:0050636	vinorine synthase activity	molecular function	1/231	31/85169	0.08076	1
GO:0016423	tRNA (guanine) methyltransferase activity	molecular function	1/231	32/85169	0.08325	1
GO:0004673	protein histidine kinase activity	molecular function	2/231	178/85169	0.08466	1
GO:0004748	ribonucleoside-diphosphate reductase activity, thioredoxin disulfide as acceptor	molecular function	1/231	33/85169	0.08574	1
GO:0009011	starch synthase activity	molecular function	1/231	33/85169	0.08574	1
GO:0016843	amine-lyase activity	molecular function	1/231	33/85169	0.08574	1
GO:0061731	ribonucleoside-diphosphate reductase activity	molecular function	1/231	33/85169	0.08574	1
GO:0035251	UDP-glucosyltransferase activity	molecular function	5/231	860/85169	0.08631	1
GO:0004383	guanylate cyclase activity	molecular function	1/231	34/85169	0.08822	1
GO:0008483	transaminase activity	molecular function	3/231	390/85169	0.09056	1
GO:0044877	protein-containing complex binding	molecular function	5/231	874/85169	0.0909	1
GO:0016728	oxidoreductase activity, acting on CH or CH2 groups, disulfide as acceptor	molecular function	1/231	36/85169	0.09316	1
GO:0016769	transferase activity, transferring nitrogenous groups	molecular function	3/231	395/85169	0.09321	1
GO:0008168	methyltransferase activity	molecular function	7/231	1418/85169	0.09323	1
GO:0031406	carboxylic acid binding	molecular function	4/231	630/85169	0.09351	1
GO:0043177	organic acid binding	molecular function	4/231	631/85169	0.09392	1
GO:0016775	phosphotransferase activity, nitrogenous group as acceptor	molecular function	2/231	194/85169	0.09787	1
GO:0008757	S-adenosylmethionine-dependent methyltransferase activity	molecular function	5/231	908/85169	0.10255	1
GO:0099094	ligand-gated cation channel activity	molecular function	1/231	40/85169	0.10297	1
GO:0080044	quercetin 7-O-glucosyltransferase activity	molecular function	2/231	202/85169	0.10469	1
GO:0033201	alpha-1,4-glucan synthase activity	molecular function	1/231	44/85169	0.11266	1
GO:0035671	enone reductase activity	molecular function	1/231	44/85169	0.11266	1
GO:0046527	glucosyltransferase activity	molecular function	5/231	940/85169	0.11415	1
GO:0016298	lipase activity	molecular function	3/231	436/85169	0.11606	1
GO:0004021	L-alanine:2-oxoglutarate aminotransferase activity	molecular function	1/231	46/85169	0.11747	1
GO:0004807	triose-phosphate isomerase activity	molecular function	1/231	46/85169	0.11747	1
GO:0047635	alanine-oxo-acid transaminase activity	molecular function	1/231	46/85169	0.11747	1
GO:0016726	oxidoreductase activity, acting on CH or CH2 groups, NAD or NADP as acceptor	molecular function	1/231	49/85169	0.12464	1
GO:0016149	translation release factor activity, codon specific	molecular function	1/231	50/85169	0.12701	1
GO:0019200	carbohydrate kinase activity	molecular function	2/231	229/85169	0.12856	1
GO:0046914	transition metal ion binding	molecular function	34/231	10299/85169	0.13142	1
GO:0004550	nucleoside diphosphate kinase activity	molecular function	1/231	52/85169	0.13175	1
GO:0008865	fructokinase activity	molecular function	1/231	52/85169	0.13175	1
GO:0004556	alpha-amylase activity	molecular function	1/231	53/85169	0.1341	1
GO:0016849	phosphorus-oxygen lyase activity	molecular function	1/231	55/85169	0.1388	1
GO:0016638	oxidoreductase activity, acting on the CH-NH2 group of donors	molecular function	2/231	241/85169	0.13954	1
GO:0031409	pigment binding	molecular function	1/231	56/85169	0.14113	1
GO:0004372	glycine hydroxymethyltransferase activity	molecular function	1/231	58/85169	0.14579	1
GO:0004768	stearoyl-CoA 9-desaturase activity	molecular function	1/231	61/85169	0.15273	1
GO:0016215	acyl-CoA desaturase activity	molecular function	1/231	66/85169	0.16416	1
GO:0032947	protein-containing complex scaffold activity	molecular function	1/231	66/85169	0.16416	1
GO:0016208	AMP binding	molecular function	1/231	67/85169	0.16643	1
GO:0030246	carbohydrate binding	molecular function	9/231	2273/85169	0.16726	1
GO:0008194	UDP-glycosyltransferase activity	molecular function	6/231	1362/85169	0.1673	1
GO:0004564	beta-fructofuranosidase activity	molecular function	1/231	69/85169	0.17095	1
GO:0004575	sucrose alpha-glucosidase activity	molecular function	1/231	69/85169	0.17095	1
GO:0043024	ribosomal small subunit binding	molecular function	1/231	70/85169	0.1732	1
GO:0003747	translation release factor activity	molecular function	1/231	71/85169	0.17544	1
GO:0008079	translation termination factor activity	molecular function	1/231	71/85169	0.17544	1
GO:0009975	cyclase activity	molecular function	1/231	71/85169	0.17544	1
GO:0015140	malate transmembrane transporter activity	molecular function	1/231	71/85169	0.17544	1
GO:0043023	ribosomal large subunit binding	molecular function	1/231	73/85169	0.17992	1
GO:0015930	glutamate synthase activity	molecular function	1/231	77/85169	0.18878	1
GO:0004396	hexokinase activity	molecular function	1/231	79/85169	0.19318	1
GO:0016620	oxidoreductase activity, acting on the aldehyde or oxo group of donors, NAD or NADP as acceptor	molecular function	3/231	565/85169	0.19877	1
GO:0016641	oxidoreductase activity, acting on the CH-NH2 group of donors, oxygen as acceptor	molecular function	1/231	83/85169	0.20191	1
GO:0008175	tRNA methyltransferase activity	molecular function	1/231	86/85169	0.20839	1
GO:0016899	oxidoreductase activity, acting on the CH-OH group of donors, oxygen as acceptor	molecular function	1/231	86/85169	0.20839	1
GO:0031624	ubiquitin conjugating enzyme binding	molecular function	1/231	86/85169	0.20839	1
GO:0015301	anion:anion antiporter activity	molecular function	1/231	87/85169	0.21054	1
GO:0015926	glucosidase activity	molecular function	3/231	591/85169	0.2169	1
GO:0004553	hydrolase activity, hydrolyzing O-glycosyl compounds	molecular function	8/231	2114/85169	0.21791	1
GO:0044390	ubiquitin-like protein conjugating enzyme binding	molecular function	1/231	91/85169	0.21908	1
GO:0070569	uridylyltransferase activity	molecular function	1/231	91/85169	0.21908	1
GO:0004601	peroxidase activity	molecular function	3/231	599/85169	0.22255	1
GO:0009055	electron transfer activity	molecular function	4/231	899/85169	0.22853	1
GO:0031418	L-ascorbic acid binding	molecular function	1/231	96/85169	0.22962	1
GO:0004650	polygalacturonase activity	molecular function	1/231	97/85169	0.23172	1
GO:0005527	macrolide binding	molecular function	1/231	97/85169	0.23172	1
GO:0005528	FK506 binding	molecular function	1/231	97/85169	0.23172	1
GO:0015556	C4-dicarboxylate transmembrane transporter activity	molecular function	1/231	97/85169	0.23172	1
GO:0016684	oxidoreductase activity, acting on peroxide as acceptor	molecular function	3/231	613/85169	0.2325	1
GO:0043169	cation binding	molecular function	67/231	22741/85169	0.23471	1
GO:0009044	xylan 1,4-beta-xylosidase activity	molecular function	1/231	100/85169	0.23796	1
GO:0016742	hydroxymethyl-, formyl- and related transferase activity	molecular function	1/231	100/85169	0.23796	1
GO:0031369	translation initiation factor binding	molecular function	1/231	101/85169	0.24003	1
GO:0016168	chlorophyll binding	molecular function	1/231	103/85169	0.24415	1
GO:0030060	L-malate dehydrogenase activity	molecular function	1/231	104/85169	0.2462	1
GO:0001871	pattern binding	molecular function	3/231	635/85169	0.24829	1
GO:0030247	polysaccharide binding	molecular function	3/231	635/85169	0.24829	1
GO:0016671	oxidoreductase activity, acting on a sulfur group of donors, disulfide as acceptor	molecular function	1/231	107/85169	0.25232	1
GO:0097599	xylanase activity	molecular function	1/231	107/85169	0.25232	1
GO:0046872	metal ion binding	molecular function	66/231	22526/85169	0.25324	1
GO:0046943	carboxylic acid transmembrane transporter activity	molecular function	3/231	654/85169	0.26206	1
GO:0016868	intramolecular transferase activity, phosphotransferases	molecular function	1/231	115/85169	0.26842	1
GO:0005342	organic acid transmembrane transporter activity	molecular function	3/231	664/85169	0.26934	1
GO:0070006	metalloaminopeptidase activity	molecular function	1/231	117/85169	0.27238	1
GO:0003899	DNA-directed 5'-3' RNA polymerase activity	molecular function	2/231	382/85169	0.27756	1
GO:0015605	organophosphate ester transmembrane transporter activity	molecular function	1/231	120/85169	0.2783	1
GO:0008422	beta-glucosidase activity	molecular function	2/231	387/85169	0.28256	1
GO:0016835	carbon-oxygen lyase activity	molecular function	4/231	992/85169	0.28333	1
GO:0016798	hydrolase activity, acting on glycosyl bonds	molecular function	8/231	2299/85169	0.28736	1
GO:0005249	voltage-gated potassium channel activity	molecular function	1/231	127/85169	0.29191	1
GO:0102483	scopolin beta-glucosidase activity	molecular function	1/231	128/85169	0.29383	1
GO:0051537	2 iron, 2 sulfur cluster binding	molecular function	2/231	403/85169	0.29855	1
GO:0016829	lyase activity	molecular function	8/231	2330/85169	0.29954	1
GO:0016840	carbon-nitrogen lyase activity	molecular function	1/231	135/85169	0.30715	1
GO:0016836	hydro-lyase activity	molecular function	3/231	725/85169	0.31417	1
GO:0003743	translation initiation factor activity	molecular function	3/231	727/85169	0.31565	1
GO:0008135	translation factor activity, RNA binding	molecular function	5/231	1371/85169	0.31583	1
GO:0015293	symporter activity	molecular function	3/231	728/85169	0.31638	1
GO:0004402	histone acetyltransferase activity	molecular function	1/231	140/85169	0.31651	1
GO:0022843	voltage-gated cation channel activity	molecular function	1/231	140/85169	0.31651	1
GO:0061733	peptide-lysine-N-acetyltransferase activity	molecular function	1/231	142/85169	0.32022	1
GO:0016627	oxidoreductase activity, acting on the CH-CH group of donors	molecular function	3/231	740/85169	0.32524	1
GO:0015081	sodium ion transmembrane transporter activity	molecular function	1/231	146/85169	0.32758	1
GO:0005253	anion channel activity	molecular function	1/231	147/85169	0.3294	1
GO:0046556	alpha-L-arabinofuranosidase activity	molecular function	1/231	148/85169	0.33122	1
GO:0016706	oxidoreductase activity, acting on paired donors, with incorporation or reduction of molecular oxyge...	molecular function	1/231	149/85169	0.33304	1
GO:0005507	copper ion binding	molecular function	3/231	752/85169	0.3341	1
GO:0005267	potassium channel activity	molecular function	1/231	153/85169	0.34026	1
GO:0016879	ligase activity, forming carbon-nitrogen bonds	molecular function	3/231	769/85169	0.34664	1
GO:0005315	inorganic phosphate transmembrane transporter activity	molecular function	1/231	157/85169	0.3474	1
GO:0015276	ligand-gated ion channel activity	molecular function	1/231	157/85169	0.3474	1
GO:0010333	terpene synthase activity	molecular function	1/231	158/85169	0.34918	1
GO:0022834	ligand-gated channel activity	molecular function	1/231	158/85169	0.34918	1
GO:0016903	oxidoreductase activity, acting on the aldehyde or oxo group of donors	molecular function	3/231	781/85169	0.35549	1
GO:0008559	xenobiotic transmembrane transporting ATPase activity	molecular function	1/231	164/85169	0.35971	1
GO:0016209	antioxidant activity	molecular function	3/231	789/85169	0.36137	1
GO:0042910	xenobiotic transmembrane transporter activity	molecular function	1/231	165/85169	0.36145	1
GO:0030170	pyridoxal phosphate binding	molecular function	3/231	790/85169	0.36211	1
GO:0070279	vitamin B6 binding	molecular function	3/231	790/85169	0.36211	1
GO:0016615	malate dehydrogenase activity	molecular function	1/231	166/85169	0.36319	1
GO:0034062	5'-3' RNA polymerase activity	molecular function	2/231	471/85169	0.36558	1
GO:0097747	RNA polymerase activity	molecular function	2/231	471/85169	0.36558	1
GO:0000155	phosphorelay sensor kinase activity	molecular function	1/231	168/85169	0.36665	1
GO:0008028	monocarboxylic acid transmembrane transporter activity	molecular function	1/231	169/85169	0.36837	1
GO:0051536	iron-sulfur cluster binding	molecular function	4/231	1133/85169	0.36924	1
GO:0051540	metal cluster binding	molecular function	4/231	1133/85169	0.36924	1
GO:0034212	peptide N-acetyltransferase activity	molecular function	1/231	171/85169	0.3718	1
GO:0015144	carbohydrate transmembrane transporter activity	molecular function	2/231	479/85169	0.37332	1
GO:0004222	metalloendopeptidase activity	molecular function	2/231	481/85169	0.37525	1
GO:0008514	organic anion transmembrane transporter activity	molecular function	3/231	811/85169	0.37751	1
GO:0015291	secondary active transmembrane transporter activity	molecular function	5/231	1506/85169	0.38786	1
GO:0048038	quinone binding	molecular function	1/231	186/85169	0.39693	1
GO:0090599	alpha-glucosidase activity	molecular function	1/231	188/85169	0.4002	1
GO:0016861	intramolecular oxidoreductase activity, interconverting aldoses and ketoses	molecular function	1/231	191/85169	0.40508	1
GO:0008237	metallopeptidase activity	molecular function	3/231	861/85169	0.41385	1
GO:0052689	carboxylic ester hydrolase activity	molecular function	3/231	869/85169	0.41961	1
GO:0019842	vitamin binding	molecular function	4/231	1216/85169	0.4198	1
GO:0016838	carbon-oxygen lyase activity, acting on phosphates	molecular function	1/231	201/85169	0.42105	1
GO:0051015	actin filament binding	molecular function	1/231	202/85169	0.42263	1
GO:0005216	ion channel activity	molecular function	2/231	547/85169	0.43741	1
GO:0016740	transferase activity	molecular function	59/231	21222/85169	0.43816	1
GO:0099516	ion antiporter activity	molecular function	1/231	213/85169	0.43966	1
GO:0008375	acetylglucosaminyltransferase activity	molecular function	1/231	215/85169	0.44271	1
GO:0008235	metalloexopeptidase activity	molecular function	1/231	217/85169	0.44573	1
GO:0004185	serine-type carboxypeptidase activity	molecular function	1/231	222/85169	0.45323	1
GO:0005355	glucose transmembrane transporter activity	molecular function	1/231	230/85169	0.46501	1
GO:0019205	nucleobase-containing compound kinase activity	molecular function	1/231	236/85169	0.47368	1
GO:0008173	RNA methyltransferase activity	molecular function	1/231	237/85169	0.47511	1
GO:0016614	oxidoreductase activity, acting on CH-OH group of donors	molecular function	6/231	2040/85169	0.47795	1
GO:0048029	monosaccharide binding	molecular function	1/231	242/85169	0.48221	1
GO:0016278	lysine N-methyltransferase activity	molecular function	1/231	250/85169	0.49337	1
GO:0016279	protein-lysine N-methyltransferase activity	molecular function	1/231	250/85169	0.49337	1
GO:0015149	hexose transmembrane transporter activity	molecular function	1/231	251/85169	0.49475	1
GO:0008017	microtubule binding	molecular function	1/231	252/85169	0.49613	1
GO:0016758	transferase activity, transferring hexosyl groups	molecular function	6/231	2088/85169	0.50036	1
GO:0022838	substrate-specific channel activity	molecular function	2/231	618/85169	0.50038	1
GO:0000977	RNA polymerase II regulatory region sequence-specific DNA binding	molecular function	1/231	256/85169	0.50159	1
GO:0001012	RNA polymerase II regulatory region DNA binding	molecular function	1/231	257/85169	0.50294	1
GO:0003700	DNA binding transcription factor activity	molecular function	9/231	3228/85169	0.51378	1
GO:1901505	carbohydrate derivative transmembrane transporter activity	molecular function	1/231	266/85169	0.51498	1
GO:0015145	monosaccharide transmembrane transporter activity	molecular function	1/231	269/85169	0.51893	1
GO:0005509	calcium ion binding	molecular function	5/231	1757/85169	0.51908	1
GO:0070008	serine-type exopeptidase activity	molecular function	1/231	271/85169	0.52154	1
GO:0005351	carbohydrate:proton symporter activity	molecular function	1/231	273/85169	0.52414	1
GO:0005402	carbohydrate:cation symporter activity	molecular function	1/231	276/85169	0.52802	1
GO:0015297	antiporter activity	molecular function	2/231	652/85169	0.5289	1
GO:0016791	phosphatase activity	molecular function	4/231	1408/85169	0.53198	1
GO:0008236	serine-type peptidase activity	molecular function	3/231	1034/85169	0.53304	1
GO:0005244	voltage-gated ion channel activity	molecular function	1/231	280/85169	0.53313	1
GO:0003697	single-stranded DNA binding	molecular function	1/231	281/85169	0.5344	1
GO:0017171	serine hydrolase activity	molecular function	3/231	1041/85169	0.53758	1
GO:0022832	voltage-gated channel activity	molecular function	1/231	285/85169	0.53945	1
GO:0051119	sugar transmembrane transporter activity	molecular function	1/231	290/85169	0.54568	1
GO:0008238	exopeptidase activity	molecular function	2/231	679/85169	0.55075	1
GO:0016788	hydrolase activity, acting on ester bonds	molecular function	17/231	6369/85169	0.56333	1
GO:0003755	peptidyl-prolyl cis-trans isomerase activity	molecular function	1/231	312/85169	0.57213	1
GO:0004252	serine-type endopeptidase activity	molecular function	2/231	709/85169	0.57418	1
GO:0140110	transcription regulator activity	molecular function	10/231	3775/85169	0.5752	1
GO:0004180	carboxypeptidase activity	molecular function	1/231	316/85169	0.57677	1
GO:0016866	intramolecular transferase activity	molecular function	1/231	316/85169	0.57677	1
GO:0005516	calmodulin binding	molecular function	2/231	715/85169	0.57876	1
GO:0008080	N-acetyltransferase activity	molecular function	1/231	318/85169	0.57907	1
GO:0016859	cis-trans isomerase activity	molecular function	1/231	320/85169	0.58136	1
GO:0004177	aminopeptidase activity	molecular function	1/231	322/85169	0.58363	1
GO:0015631	tubulin binding	molecular function	1/231	327/85169	0.58927	1
GO:0005096	GTPase activator activity	molecular function	1/231	331/85169	0.59372	1
GO:0015295	solute:proton symporter activity	molecular function	1/231	331/85169	0.59372	1
GO:0005261	cation channel activity	molecular function	1/231	338/85169	0.60141	1
GO:0019901	protein kinase binding	molecular function	1/231	343/85169	0.6068	1
GO:0015079	potassium ion transmembrane transporter activity	molecular function	1/231	346/85169	0.61001	1
GO:0016853	isomerase activity	molecular function	4/231	1565/85169	0.61523	1
GO:0030695	GTPase regulator activity	molecular function	1/231	358/85169	0.62256	1
GO:0015267	channel activity	molecular function	2/231	777/85169	0.62397	1
GO:0022803	passive transmembrane transporter activity	molecular function	2/231	777/85169	0.62397	1
GO:0008509	anion transmembrane transporter activity	molecular function	3/231	1186/85169	0.62569	1
GO:0008276	protein methyltransferase activity	molecular function	1/231	362/85169	0.62666	1
GO:0003779	actin binding	molecular function	1/231	366/85169	0.63071	1
GO:0016301	kinase activity	molecular function	21/231	8162/85169	0.63307	1
GO:0004672	protein kinase activity	molecular function	17/231	6660/85169	0.63824	1
GO:0016410	N-acyltransferase activity	molecular function	1/231	380/85169	0.64455	1
GO:0016772	transferase activity, transferring phosphorus-containing groups	molecular function	29/231	11253/85169	0.64534	1
GO:0015103	inorganic anion transmembrane transporter activity	molecular function	1/231	389/85169	0.65317	1
GO:0008170	N-methyltransferase activity	molecular function	1/231	397/85169	0.66066	1
GO:0008092	cytoskeletal protein binding	molecular function	2/231	839/85169	0.66536	1
GO:0019900	kinase binding	molecular function	1/231	405/85169	0.66799	1
GO:0016773	phosphotransferase activity, alcohol group as acceptor	molecular function	19/231	7554/85169	0.66833	1
GO:0015294	solute:cation symporter activity	molecular function	1/231	408/85169	0.67069	1
GO:0000976	transcription regulatory region sequence-specific DNA binding	molecular function	1/231	414/85169	0.67604	1
GO:0060589	nucleoside-triphosphatase regulator activity	molecular function	1/231	419/85169	0.68043	1
GO:0022839	ion gated channel activity	molecular function	1/231	427/85169	0.68733	1
GO:0042578	phosphoric ester hydrolase activity	molecular function	4/231	1733/85169	0.69348	1
GO:0016860	intramolecular oxidoreductase activity	molecular function	1/231	463/85169	0.7166	1
GO:0004190	aspartic-type endopeptidase activity	molecular function	5/231	2223/85169	0.72277	1
GO:0008134	transcription factor binding	molecular function	1/231	472/85169	0.72348	1
GO:0070001	aspartic-type peptidase activity	molecular function	5/231	2228/85169	0.72458	1
GO:1990837	sequence-specific double-stranded DNA binding	molecular function	1/231	488/85169	0.73531	1
GO:0022836	gated channel activity	molecular function	1/231	490/85169	0.73675	1
GO:0004175	endopeptidase activity	molecular function	9/231	3912/85169	0.73796	1
GO:0004857	enzyme inhibitor activity	molecular function	1/231	516/85169	0.7548	1
GO:0003712	transcription cofactor activity	molecular function	1/231	539/85169	0.76974	1
GO:0046873	metal ion transmembrane transporter activity	molecular function	2/231	1066/85169	0.78633	1
GO:0016616	oxidoreductase activity, acting on the CH-OH group of donors, NAD or NADP as acceptor	molecular function	3/231	1533/85169	0.78717	1
GO:0008047	enzyme activator activity	molecular function	1/231	569/85169	0.78787	1
GO:0016757	transferase activity, transferring glycosyl groups	molecular function	6/231	2860/85169	0.79056	1
GO:0003746	translation elongation factor activity	molecular function	1/231	589/85169	0.79916	1
GO:0005543	phospholipid binding	molecular function	1/231	615/85169	0.81295	1
GO:0000989	transcription factor activity, transcription factor binding	molecular function	1/231	618/85169	0.81448	1
GO:0016779	nucleotidyltransferase activity	molecular function	6/231	2974/85169	0.81998	1
GO:0070011	peptidase activity, acting on L-amino acid peptides	molecular function	11/231	5178/85169	0.83582	1
GO:0000988	transcription factor activity, protein binding	molecular function	1/231	663/85169	0.83597	1
GO:0061630	ubiquitin protein ligase activity	molecular function	1/231	665/85169	0.83687	1
GO:0015077	monovalent inorganic cation transmembrane transporter activity	molecular function	3/231	1690/85169	0.83876	1
GO:0061659	ubiquitin-like protein ligase activity	molecular function	1/231	670/85169	0.83908	1
GO:0004674	protein serine/threonine kinase activity	molecular function	12/231	5635/85169	0.84262	1
GO:0016407	acetyltransferase activity	molecular function	1/231	685/85169	0.84556	1
GO:0003887	DNA-directed DNA polymerase activity	molecular function	1/231	693/85169	0.8489	1
GO:0015238	drug transmembrane transporter activity	molecular function	1/231	696/85169	0.85014	1
GO:0015318	inorganic molecular entity transmembrane transporter activity	molecular function	7/231	3563/85169	0.85313	1
GO:0008233	peptidase activity	molecular function	11/231	5317/85169	0.85918	1
GO:0022804	active transmembrane transporter activity	molecular function	6/231	3249/85169	0.8776	1
GO:0044212	transcription regulatory region DNA binding	molecular function	1/231	774/85169	0.87897	1
GO:0001067	regulatory region nucleic acid binding	molecular function	1/231	775/85169	0.87931	1
GO:0004518	nuclease activity	molecular function	6/231	3268/85169	0.88094	1
GO:0003735	structural constituent of ribosome	molecular function	6/231	3291/85169	0.88488	1
GO:0003924	GTPase activity	molecular function	2/231	1384/85169	0.89092	1
GO:0016747	transferase activity, transferring acyl groups other than amino-acyl groups	molecular function	3/231	1911/85169	0.89297	1
GO:0003964	RNA-directed DNA polymerase activity	molecular function	3/231	1935/85169	0.89775	1
GO:0004523	RNA-DNA hybrid ribonuclease activity	molecular function	1/231	844/85169	0.90011	1
GO:0005215	transporter activity	molecular function	14/231	6901/85169	0.9005	1
GO:0030234	enzyme regulator activity	molecular function	2/231	1451/85169	0.90581	1
GO:0019843	rRNA binding	molecular function	1/231	896/85169	0.91339	1
GO:0038023	signaling receptor activity	molecular function	1/231	948/85169	0.92492	1
GO:0060089	molecular transducer activity	molecular function	1/231	950/85169	0.92533	1
GO:0008270	zinc ion binding	molecular function	15/231	7604/85169	0.92698	1
GO:0140101	catalytic activity, acting on a tRNA	molecular function	1/231	959/85169	0.92715	1
GO:0034061	DNA polymerase activity	molecular function	3/231	2114/85169	0.92777	1
GO:0003690	double-stranded DNA binding	molecular function	1/231	967/85169	0.92873	1
GO:0015075	ion transmembrane transporter activity	molecular function	6/231	3670/85169	0.93555	1
GO:0016891	endoribonuclease activity, producing 5'-phosphomonoesters	molecular function	1/231	1035/85169	0.94088	1
GO:0001883	purine nucleoside binding	molecular function	3/231	2216/85169	0.94104	1
GO:0005525	GTP binding	molecular function	3/231	2216/85169	0.94104	1
GO:0032550	purine ribonucleoside binding	molecular function	3/231	2216/85169	0.94104	1
GO:0043565	sequence-specific DNA binding	molecular function	2/231	1666/85169	0.94175	1
GO:0022857	transmembrane transporter activity	molecular function	10/231	5637/85169	0.94523	1
GO:0016746	transferase activity, transferring acyl groups	molecular function	3/231	2261/85169	0.94615	1
GO:0043167	ion binding	molecular function	109/231	44544/85169	0.94778	1
GO:0005198	structural molecule activity	molecular function	7/231	4286/85169	0.94823	1
GO:0043531	ADP binding	molecular function	6/231	3818/85169	0.94923	1
GO:0032561	guanyl ribonucleotide binding	molecular function	3/231	2294/85169	0.94963	1
GO:0019001	guanyl nucleotide binding	molecular function	3/231	2297/85169	0.94993	1
GO:0004521	endoribonuclease activity	molecular function	1/231	1113/85169	0.9523	1
GO:0016874	ligase activity	molecular function	5/231	3362/85169	0.95231	1
GO:0032549	ribonucleoside binding	molecular function	3/231	2322/85169	0.95242	1
GO:0001882	nucleoside binding	molecular function	3/231	2341/85169	0.95423	1
GO:0022890	inorganic cation transmembrane transporter activity	molecular function	3/231	2377/85169	0.95748	1
GO:0016893	endonuclease activity, active with either ribo- or deoxyribonucleic acids and producing 5'-phosphomo...	molecular function	1/231	1166/85169	0.95877	1
GO:0140096	catalytic activity, acting on a protein	molecular function	33/231	15749/85169	0.96202	1
GO:0098772	molecular function regulator	molecular function	2/231	1866/85169	0.96318	1
GO:0004540	ribonuclease activity	molecular function	1/231	1307/85169	0.97205	1
GO:0000287	magnesium ion binding	molecular function	1/231	1316/85169	0.97273	1
GO:0015078	proton transmembrane transporter activity	molecular function	1/231	1326/85169	0.97348	1
GO:0003723	RNA binding	molecular function	12/231	7090/85169	0.97405	1
GO:0008324	cation transmembrane transporter activity	molecular function	3/231	2617/85169	0.97424	1
GO:0003677	DNA binding	molecular function	15/231	8649/85169	0.98008	1
GO:0016787	hydrolase activity	molecular function	43/231	20489/85169	0.98038	1
GO:0004519	endonuclease activity	molecular function	3/231	2764/85169	0.98118	1
GO:0008289	lipid binding	molecular function	1/231	1460/85169	0.98168	1
GO:0019899	enzyme binding	molecular function	2/231	2205/85169	0.98342	1
GO:0140098	catalytic activity, acting on RNA	molecular function	4/231	3510/85169	0.98683	1
GO:0042802	identical protein binding	molecular function	1/231	1600/85169	0.98756	1
GO:0140097	catalytic activity, acting on DNA	molecular function	3/231	2993/85169	0.98857	1
GO:0042626	ATPase activity, coupled to transmembrane movement of substances	molecular function	1/231	1644/85169	0.98899	1
GO:0004871	signal transducer activity	molecular function	1/231	1685/85169	0.99017	1
GO:0004842	ubiquitin-protein transferase activity	molecular function	1/231	1696/85169	0.99046	1
GO:0042623	ATPase activity, coupled	molecular function	3/231	3090/85169	0.99078	1
GO:0015405	P-P-bond-hydrolysis-driven transmembrane transporter activity	molecular function	1/231	1749/85169	0.99177	1
GO:0015399	primary active transmembrane transporter activity	molecular function	1/231	1752/85169	0.99184	1
GO:0019787	ubiquitin-like protein transferase activity	molecular function	1/231	1759/85169	0.99199	1
GO:0043492	ATPase activity, coupled to movement of substances	molecular function	1/231	1763/85169	0.99208	1
GO:0005515	protein binding	molecular function	10/231	7281/85169	0.99569	1
GO:0016887	ATPase activity	molecular function	4/231	4112/85169	0.99628	1
GO:0043168	anion binding	molecular function	55/231	27119/85169	0.9971	1
GO:0036094	small molecule binding	molecular function	59/231	28980/85169	0.99786	1
GO:0016462	pyrophosphatase activity	molecular function	8/231	6708/85169	0.99813	1
GO:0016818	hydrolase activity, acting on acid anhydrides, in phosphorus-containing anhydrides	molecular function	8/231	6729/85169	0.9982	1
GO:0016817	hydrolase activity, acting on acid anhydrides	molecular function	8/231	6753/85169	0.99828	1
GO:0005488	binding	molecular function	145/231	61260/85169	0.99901	1
GO:0000166	nucleotide binding	molecular function	52/231	27397/85169	0.99954	1
GO:1901265	nucleoside phosphate binding	molecular function	52/231	27397/85169	0.99954	1
GO:0008144	drug binding	molecular function	37/231	21267/85169	0.99963	1
GO:0017111	nucleoside-triphosphatase activity	molecular function	6/231	6486/85169	0.9997	1
GO:0003676	nucleic acid binding	molecular function	30/231	18880/85169	0.99987	1
GO:0005524	ATP binding	molecular function	32/231	20160/85169	0.99993	1
GO:0032559	adenyl ribonucleotide binding	molecular function	34/231	21498/85169	0.99996	1
GO:0030554	adenyl nucleotide binding	molecular function	34/231	21515/85169	0.99997	1
GO:1901363	heterocyclic compound binding	molecular function	90/231	44150/85169	0.99997	1
GO:0097159	organic cyclic compound binding	molecular function	90/231	44262/85169	0.99997	1
GO:0035639	purine ribonucleoside triphosphate binding	molecular function	35/231	22207/85169	0.99998	1
GO:0032555	purine ribonucleotide binding	molecular function	37/231	23552/85169	0.99999	1
GO:0017076	purine nucleotide binding	molecular function	37/231	23573/85169	0.99999	1
GO:0032553	ribonucleotide binding	molecular function	37/231	23922/85169	0.99999	1
GO:0097367	carbohydrate derivative binding	molecular function	37/231	24241/85169	1	1
GO:0003674	molecular_function	molecular function	231/231	85169/85169	1	1
