# Supplementary material for: Transcriptome analysis of transcription factors and enzymes involved in monoterpenoid biosynthesis in different chemotypes of Mentha haplocalyx Briq
Source: PeerJ. 2023 Feb 20;11:e14914. doi: 10.7717/peerj.14914 (PMC9948755; doi:10.7717/peerj.14914)
Supplement: Supplemental Information 10 [file peerj-11-14914-s010.xlsx]

## Sheet: Sheet1
Table S6 KEGG metabolic pathway enrichment of DEGs in different chemotype M. haplocalyx.
id	Description	Significant	Annotated	Pvalue	Qvalue
ko00380	Tryptophan metabolism	4/34	56/9252	4.87752e-05	0.00231041
ko00340	Histidine metabolism	3/34	46/9252	0.000617914	0.0124717
ko00906	Carotenoid biosynthesis	3/34	50/9252	0.000789872	0.0124717
ko04213	Longevity regulating pathway - multiple species	3/34	71/9252	0.00218531	0.0258786
ko04211	Longevity regulating pathway - mammal	3/34	80/9252	0.00307144	0.0287884
ko04068	FoxO signaling pathway	3/34	85/9252	0.00364652	0.0287884
ko00900	Terpenoid backbone biosynthesis	3/34	102/9252	0.00607561	0.0411131
ko04011	MAPK signaling pathway - yeast	2/34	58/9252	0.0190552	0.108002
ko04146	Peroxisome	3/34	160/9252	0.0205203	0.108002
ko00270	Cysteine and methionine metabolism	3/34	176/9252	0.0262961	0.124561
ko00903	Limonene and pinene degradation	1/34	12/9252	0.0432433	0.172425
ko04973	Carbohydrate digestion and absorption	1/34	13/9252	0.0467638	0.172425
ko04212	Longevity regulating pathway - worm	2/34	95/9252	0.0473212	0.172425
ko00627	Aminobenzoate degradation	1/34	16/9252	0.0572501	0.190644
ko00625	Chloroalkane and chloroalkene degradation	1/34	18/9252	0.0641787	0.190644
ko00330	Arginine and proline metabolism	2/34	113/9252	0.0643952	0.190644
ko00643	Styrene degradation	1/34	21/9252	0.074479	0.202014
ko04152	AMPK signaling pathway	2/34	125/9252	0.0767655	0.202014
ko03070	Bacterial secretion system	1/34	25/9252	0.0880417	0.211192
ko00196	Photosynthesis - antenna proteins	1/34	27/9252	0.0947506	0.211192
ko00630	Glyoxylate and dicarboxylate metabolism	2/34	142/9252	0.0954537	0.211192
ko00750	Vitamin B6 metabolism	1/34	28/9252	0.098087	0.211192
ko04112	Cell cycle - Caulobacter	1/34	33/9252	0.114591	0.235999
ko04710	Circadian rhythm	1/34	35/9252	0.12111	0.239033
ko04920	Adipocytokine signaling pathway	1/34	40/9252	0.137205	0.259967
ko00564	Glycerophospholipid metabolism	2/34	186/9252	0.148752	0.271007
ko00310	Lysine degradation	1/34	46/9252	0.156141	0.273932
ko00910	Nitrogen metabolism	1/34	54/9252	0.180763	0.305132
ko04921	Oxytocin signaling pathway	1/34	56/9252	0.186809	0.305132
ko00920	Sulfur metabolism	1/34	65/9252	0.213483	0.327176
ko00130	Ubiquinone and other terpenoid-quinone biosynthesis	1/34	69/9252	0.225063	0.327176
ko04140	Regulation of autophagy	1/34	69/9252	0.225063	0.327176
ko00053	Ascorbate and aldarate metabolism	1/34	70/9252	0.227932	0.327176
ko00071	Fatty acid degradation	1/34	76/9252	0.244932	0.340554
ko03020	RNA polymerase	1/34	80/9252	0.256063	0.340554
ko00360	Phenylalanine metabolism	1/34	81/9252	0.258821	0.340554
ko00410	beta-Alanine metabolism	1/34	84/9252	0.267035	0.341865
ko03060	Protein export	1/34	89/9252	0.280528	0.342442
ko01200	Carbon metabolism	3/34	513/9252	0.291229	0.342442
ko00510	N-Glycan biosynthesis	1/34	94/9252	0.293781	0.342442
ko00040	Pentose and glucuronate interconversions	1/34	95/9252	0.296403	0.342442
ko00280	Valine, leucine and isoleucine degradation	1/34	101/9252	0.311937	0.349657
ko00860	Porphyrin and chlorophyll metabolism	1/34	105/9252	0.322107	0.349657
ko04922	Glucagon signaling pathway	1/34	107/9252	0.327138	0.349657
ko04150	mTOR signaling pathway	1/34	112/9252	0.339556	0.349657
ko04910	Insulin signaling pathway	1/34	112/9252	0.339556	0.349657
ko04151	PI3K-Akt signaling pathway	1/34	119/9252	0.356568	0.358943
ko00561	Glycerolipid metabolism	1/34	122/9252	0.363728	0.358943
ko00620	Pyruvate metabolism	1/34	170/9252	0.468301	0.452708
ko04626	Plant-pathogen interaction	1/34	187/9252	0.501173	0.474796
ko00010	Glycolysis / Gluconeogenesis	1/34	213/9252	0.547665	0.508668
ko00500	Starch and sucrose metabolism	1/34	221/9252	0.561104	0.511127
ko00240	Pyrimidine metabolism	1/34	251/9252	0.608133	0.537331
ko04144	Endocytosis	1/34	254/9252	0.612558	0.537331
ko00230	Purine metabolism	1/34	343/9252	0.723842	0.623405
ko04141	Protein processing in endoplasmic reticulum	1/34	369/9252	0.750011	0.634408
ko01230	Biosynthesis of amino acids	1/34	449/9252	0.81631	0.678374
ko03010	Ribosome	1/34	1009/9252	0.980427	0.800712
