# Supplementary material for: Transcriptome analysis of transcription factors and enzymes involved in monoterpenoid biosynthesis in different chemotypes of Mentha haplocalyx Briq
Source: PeerJ. 2023 Feb 20;11:e14914. doi: 10.7717/peerj.14914 (PMC9948755; doi:10.7717/peerj.14914)
Supplement: Supplemental Information 12 [file peerj-11-14914-s012.xlsx]

## Sheet: M8 vs P8
Table S8 Correlation among different chemotypes of M. haplocalyx key enzyme DEGs and the screened TFs
TF	TF unigene	Enzyme	Enzyme unigene	cor
bHLH	TRINITY_DN81055_c2_g2	MD	TRINITY_DN67710_c6_g2	0.963869
		MD	TRINITY_DN89117_c1_g2	0.958531
	TRINITY_DN70782_c2_g1	PR	TRINITY_DN81154_c1_g1	0.991183
		PR	TRINITY_DN60869_c2_g1	0.970195
		MD	TRINITY_DN89117_c1_g2	0.964511
	TRINITY_DN85127_c2_g1	PR	TRINITY_DN81154_c1_g1	0.97938
		PR	TRINITY_DN60869_c2_g1	0.986774
		MD	TRINITY_DN67710_c6_g2	0.971075
		MD	TRINITY_DN89117_c1_g2	0.989407
bZIP	TRINITY_DN84983_c2_g1	PR	TRINITY_DN60869_c2_g1	0.952822
		MD	TRINITY_DN89117_c1_g2	0.95387
ERF	TRINITY_DN78537_c3_g1	PR	TRINITY_DN81154_c1_g1	0.984109
		PR	TRINITY_DN60869_c2_g1	0.983749
		MD	TRINITY_DN67710_c6_g2	0.99038
MYB	TRINITY_DN81229_c2_g1	PR	TRINITY_DN81154_c1_g1	-0.95027
MYB_related	TRINITY_DN58126_c1_g1	PR	TRINITY_DN81154_c1_g1	0.976217
		PR	TRINITY_DN60869_c2_g1	0.977474
		MD	TRINITY_DN67710_c6_g2	0.988764
		MD	TRINITY_DN89117_c1_g2	0.980799
	TRINITY_DN83505_c1_g2	PR	TRINITY_DN81154_c1_g1	0.978575
		MD	TRINITY_DN67710_c6_g2	0.970588
		MD	TRINITY_DN89117_c1_g2	0.963288

## Sheet: M8 vs C8
Table S8 Correlation among different chemotypes of M. haplocalyx key enzyme DEGs and the screened TFs
TF	TF unigene	Enzyme	Enzyme unigene	cor
ERF	TRINITY_DN78234_c2_g1	L3OH	TRINITY_DN71062_c0_g1	0.84931
	TRINITY_DN68362_c0_g2	L3OH	TRINITY_DN71062_c0_g1	-0.850294

## Sheet: M8 vs P5
Table S8 Correlation among different chemotypes of M. haplocalyx key enzyme DEGs and the screened TFs
TF	TF unigene	Enzyme	Enzyme unigene	cor
AP2	TRINITY_DN86922_c2_g1	MD	TRINITY_DN67710_c6_g2	0.958007
	TRINITY_DN70782_c2_g1	MD	TRINITY_DN67710_c6_g2	0.955464
MYB	TRINITY_DN80889_c0_g2	MD	TRINITY_DN67710_c6_g2	0.970846
MYB_related	TRINITY_DN72105_c0_g1	MD	TRINITY_DN67710_c6_g2	0.985788
	TRINITY_DN58126_c1_g1	MD	TRINITY_DN67710_c6_g2	0.990471
	TRINITY_DN83505_c1_g2	MD	TRINITY_DN67710_c6_g2	0.961167
