# Supplementary material for: Transcriptome analysis of transcription factors and enzymes involved in monoterpenoid biosynthesis in different chemotypes of Mentha haplocalyx Briq
Source: PeerJ. 2023 Feb 20;11:e14914. doi: 10.7717/peerj.14914 (PMC9948755; doi:10.7717/peerj.14914)
Supplement: Supplemental Information 13 [file peerj-11-14914-s013.xlsx]

## Sheet: Sheet1
Table S9 Raw data of Fig. 6
GPPS(TRINITY_DN66865_c0 _g1)	qRT-PCR		GPPS(TRINITY_DN65393_c2_g3)	qRT-PCR		LS(TRINITY_DN69916_c2_g2)	qRT-PCR		LS(TRINITY_DN72728_c0_g2)	qRT-PCR
M8-1	1		M8-1	1		M8-1	1		M8-1	1
M8-2	1		M8-2	1		M8-2	1		M8-2	1
M8-3	1		M8-3	1		M8-3	1		M8-3	1
P8-1	1.27456		P8-1	4.37718		P8-1	3.21912		P8-1	3.61334
P8-2	2.32947		P8-2	3.605		P8-2	3.33264		P8-2	3.95406
P8-3	1.64718		P8-3	4.82323		P8-3	3.10947		P8-3	3.39482
P5-1	0.156041		P5-1	0.68302		P5-1	1.27162		P5-1	1.19196
P5-2	0.312083		P5-2	0.742262		P5-2	1.64338		P5-2	1.40769
P5-3	0.524858		P5-3	1.02811		P5-3	2.47369		P5-3	1.46747
C8-1	0.137738		C8-1	1.14076		C8-1	2.32409		C8-1	2.75745
C8-2	0.088388		C8-2	1.48452		C8-2	1.24545		C8-2	1.32256
C8-3	0.175556		C8-3	1.47427		C8-3	1.62076		C8-3	1.69741
L3OH(TRINITY_DN71062_c0_g2)	qRT-PCR		iSPD(TRINITY_DN69686_c0_g4)	qRT-PCR		PR(TRINITY_DN81154_c1_g1)	qRT-PCR		PR(TRINITY_DN60869_c2_g1)	qRT-PCR
M8-1	1		M8-1	1		M8-1	1		M8-1	1
M8-2	1		M8-2	1		M8-2	1		M8-2	1
M8-3	1		M8-3	1		M8-3	1		M8-3	1
P8-1	0.582367		P8-1	1.41749		P8-1	0.105987		P8-1	0.185203
P8-2	0.628507		P8-2	1.31343		P8-2	0.312805		P8-2	1.12766
P8-3	0.493116		P8-3	1.54043		P8-3	0.295931		P8-3	1.3692
P5-1	0.578344		P5-1	1.09682		P5-1	0.168794		P5-1	0.770215
P5-2	0.444421		P5-2	1.25992		P5-2	0.212176		P5-2	0.878633
P5-3	0.697372		P5-3	0.848704		P5-3	0.323836		P5-3	1.02337
C8-1	0.76313
C8-2	0.473029
C8-3	0.503478
PR(TRINITY_DN81915_c0_g3)	qRT-PCR		MD(TRINITY_DN67710_c6_g2)	qRT-PCR		MD(TRINITY_DN89117_c1_g2)	qRT-PCR		NMD(TRINITY_DN89117_c6_g4)	qRT-PCR
M8-1	1		M8-1	1		M8-1	1		M8-1	1
M8-2	1		M8-2	1		M8-2	1		M8-2	1
M8-3	1		M8-3	1		M8-3	1		M8-3	1
P8-1	0.17		P8-1	0.759611		P8-1	0.309892		P8-1	1
P8-2	0.11		P8-2	0.791869		P8-2	0.062789		P8-2	1.22264
P8-3	0.12		P8-3	0.591862		P8-3	0.092569		P8-3	0.76313
P5-1	0.57		P5-1	0.304251		P5-1	0.033185		P5-1	0.139661
P5-2	0.75		P5-2	0.287839		P5-2	0.032956		P5-2	0.093428
P5-3	0.8		P5-3	0.409897		P5-3	0.070642		P5-3	0.080214
			C8-1	0.240371		C8-1	0.07467		C8-1	0.493116
			C8-2	0.515246		C8-2	0.079476		C8-2	0.408951
			C8-3	0.548412		C8-3	0.070642		C8-3	0.528509
L6OH(TRINITY_DN64384_c2_g5)	qRT-PCR		L6OH(TRINITY_DN74923_c4_g1)	qRT-PCR
M8-1	1		M8-1	1
M8-2	1		M8-2	1
M8-3	1		M8-3	1
P8-1	0.628071		P8-1	1.49831
P8-2	0.550571		P8-2	1.3692
P8-3	0.558256		P8-3	1.67404
P5-1	0.373453		P5-1	0.461158
P5-2	0.520872		P5-2	0.354371
P5-3	0.370874		P5-3	0.448548
C8-1	0.863938		C8-1	13.7688
C8-2	0.932386		C8-2	14.3535
C8-3	0.746907		C8-3	20.1587
