# Supplementary material for: Transcriptome analysis of transcription factors and enzymes involved in monoterpenoid biosynthesis in different chemotypes of Mentha haplocalyx Briq
Source: PeerJ. 2023 Feb 20;11:e14914. doi: 10.7717/peerj.14914 (PMC9948755; doi:10.7717/peerj.14914)
Supplement: Supplemental Information 14 [file peerj-11-14914-s014.xlsx]

## Sheet: Sheet1
Table S10 Raw data of Fig. 7D
AP2(TRINITY_DN86922_c2_g1)	qRT-PCR		ERF(TRINITY_DN78537_c3_g1)	qRT-PCR		ERF(TRINITY_DN78234_c2_g1)	qRT-PCR
M8-1	1		M8-1	1		M8-1	1
M8-2	1		M8-2	1		M8-2	1
M8-3	1		M8-3	1		M8-3	1
P8-1	0.959264		P8-1	0.522439		P8-1	0.45
P8-2	0.946058		P8-2	1.55114		P8-2	0.2
P8-3	4.59479		P8-3	0.854607		P8-3	0.32
P5-1	0.325335		P5-1	1.11214		P5-1	0.25
P5-2	0.619854		P5-2	0.99539		P5-2	0.37
P5-3	0.864537		P5-3	0.941696		P5-3	0.21
C8-1	1.64		C8-1	2.34		C8-1	0.1
C8-2	1.15		C8-2	0.74		C8-2	0.09
C8-3	0.84		C8-3	0.94		C8-3	0.1
ERF(TRINITY_DN80375_c2_g2)	qRT-PCR		ERF(TRINITY_DN68362_c0_g2)	qRT-PCR		bHLH(TRINITY_DN81055_c2_g2)	qRT-PCR
M8-1	1		M8-1	1		M8-1	1
M8-2	1		M8-2	1		M8-2	1
M8-3	1		M8-3	1		M8-3	1
P8-1	2.94		P8-1	2.57		C8-1	0.02
P8-2	2.94		P8-2	1.09		C8-2	0.19
P8-3	1.5		P8-3	1.47		C8-3	0.05
P5-1	1.82		P5-1	0.19
P5-2	2.02		P5-2	1.53
P5-3	1.26		P5-3	0.78
C8-1	2.17		C8-1	1.37
C8-2	1.09		C8-2	1.74
C8-3	2.89		C8-3	1.84
bHLH(TRINITY_DN70782_c2_g1)	qRT-PCR		bHLH(TRINITY_DN85127_c2_g1)	qRT-PCR		bZIP(TRINITY_DN84983_c2_g1)	qRT-PCR
M8-1	1		M8-1	1		M8-1	1
M8-2	1		M8-2	1		M8-2	1
M8-3	1		M8-3	1		M8-3	1
P8-1	0.235969		P8-1	0.190342		P8-1	0.161918
P8-2	0.199805		P8-2	0.106333		P8-2	0.158586
P8-3	0.408007		P8-3	0.455861		P8-3	0.109071
P5-1	0.278677		C8-1	0.01		P5-1	0.430276
P5-2	0.191666		C8-2	0		P5-2	0.556068
P5-3	0.198425		C8-3	0.01		P5-3	0.254076
C8-1	0.14					C8-1	0.11
C8-2	0.38					C8-2	0.03
C8-3	0.3					C8-3	0.11
MYB(TRINITY_DN81229_c2_g1)	qRT-PCR		MYB(TRINITY_DN80889_c0_g2)	qRT-PCR		MYB_related(TRINITY_DN58126_c1_g1)	qRT-PCR
M8-1	1		M8-1	1		M8-1	1
M8-2	1		M8-2	1		M8-2	1
M8-3	1		M8-3	1		M8-3	1
P8-1	1.31343		P8-1	1.2086		P8-1	0.880666
P8-2	1.83189		P8-2	0.754364		P8-2	0.622725
P8-3	0.988514		P8-3	0.377182		P8-3	0.512871
P5-1	2.66352		C8-1	0.47		P5-1	1.09177
P5-2	2.87454		C8-2	1.53		P5-2	0.816014
P5-3	2.23974		C8-3	0.52		P5-3	0.700602
C8-1	2.42					C8-1	2.22
C8-2	1.69					C8-2	2.13
C8-3	1.26					C8-3	1.36
MYB_related(TRINITY_DN78913_c0_g1)	qRT-PCR		MYB_related(TRINITY_DN83505_c1_g2)	qRT-PCR		MYB_related(TRINITY_DN72105_c0_g1)	qRT-PCR
M8-1	1		M8-1	1		M8-1	1
M8-2	1		M8-2	1		M8-2	1
M8-3	1		M8-3	1		M8-3	1
P8-1	1.16		P8-1	0.177595		P8-1	0.254664
P8-2	1.8		P8-2	0.117984		P8-2	0.113965
P8-3	1.36		P8-3	0.080586		P8-3	0.104869
P5-1	0.050766		C8-1	0.38		P5-1	0.288505
P5-2	0.239816		C8-2	0.09		P5-2	0.122995
P5-3	0.192109		C8-3	0.17		P5-3	0.076239
C8-1	1.28					C8-1	0.43
C8-2	1.08					C8-2	0.12
C8-3	1.44					C8-3	0.44
MYB_related(TRINITY_DN79026_c1_g2)	qRT-PCR		WRKY(TRINITY_DN66800_c2_g2)	qRT-PCR		WRKY(TRINITY_DN82430_c2_g1)	qRT-PCR
M8-1	1		M8-1	1		M8-1	1
M8-2	1		M8-2	1		M8-2	1
M8-3	1		M8-3	1		M8-3	1
P8-1	0.020475		P8-1	1.13027		P8-1	0.466516
P8-2	0.081334		P8-2	0.597358		P8-2	0.432269
P8-3	0.047039		P8-3	2.40605		P8-3	0.582367
P5-1	0.049721		P5-1	1.30737		P5-1	0.174343
P5-2	0.010896		P5-2	2.88119		P5-2	0.293209
P5-3	0.028164		P5-3	0.761368		P5-3	0.303549
C8-1	0.09		C8-1	0.98		C8-1	0.65
C8-2	1.13		C8-2	1.91		C8-2	1.23
C8-3	1.17		C8-3	0.36		C8-3	0.96
