# Supplementary material for: Transcriptome analysis of transcription factors and enzymes involved in monoterpenoid biosynthesis in different chemotypes of Mentha haplocalyx Briq
Source: PeerJ. 2023 Feb 20;11:e14914. doi: 10.7717/peerj.14914 (PMC9948755; doi:10.7717/peerj.14914)
Supplement: Supplemental Information 15 [file peerj-11-14914-s015.xlsx]

## Sheet: Fig. 2A
Table S11 Raw data of Fig. 2
	total essential oil (mg/g)			(-)-menthol (mg/g)			(-)-menthone (mg/g)			cineole (mg/g)			(-)-limonene (mg/g)			(+)- pulegone (mg/g)			menthyl acetate (mg/g)
	MC-1	MC-2	MC-3	MC-1	MC-2	MC-3	MC-1	MC-2	MC-3	MC-1	MC-2	MC-3	MC-1	MC-2	MC-3	MC-1	MC-2	MC-3	MC-1	MC-2	MC-3
10/05/2020	8.615	9.216	8.013	2.35051	2.2143	2.51506	0.08726	0.199814	0.221108	0.001317	0.001539	0.001985	0.035745	0.036761	0.040118	1.11224	0.576893	0.683383	0.47045	0.421948	0.48446
20/05/2020	9.005	9.854	8.157	3.97504	3.71839	3.80903	0.077787	0.563123	0.533055	0.002435	0.002628	0.002362	0.028362	0.0305	0.028103	0.093873	0.09565	0.091397	0.518086	0.538528	0.502724
28/05/2020	9.705	10.125	9.284	3.07841	3.3569	3.10778	0.669198	0.673434	0.640395	0.008762	0.008762	0.008762	0.101778	0.101215	0.099317	0.721252	0.060839	0.082209	0.308123	0.324978	0.283283
08/06/2020	10.975	11.542	10.409	3.67863	3.5586	4.1344	0.763029	0.696097	0.728123	0.001836	0.002383	0.002441	0.040377	0.040734	0.04122	0.41682	0.343513	0.333986	0.406878	0.333263	0.352186
19/06/2020	14.375	13.47	12.995	6.16834	5.27225	5.43655	0.871379	0.88425	0.810326	0.015767	0.01624	0.01455	0.115276	0.115439	0.106554	0.186222	0.174259	0.163986	0.519022	0.494337	0.447761
30/06/2020	16.39	14.925	17.395	8.18871	7.91636	8.73138	1.55842	1.36717	1.63094	0.005358	0.00584	0.005586	0.050368	0.046919	0.041106	1.32028	0.222086	1.24168	0.661947	0.443258	0.633444
08/07/2020	17.68	16.41	17.035	8.2807	7.79255	9.08952	1.82569	1.67728	1.82857	0.00411	0.02181	0.003399	0.099279	0.089889	0.099197	0.182945	0.19435	0.182018	0.366651	0.335237	0.381114
20/07/2020	17.67	17.135	16.53	8.05732	8.99953	8.66011	1.70559	1.66498	1.61707	0.005382	0.006686	0.006614	0.122409	0.126434	0.120717	0.26201	0.246383	0.236299	0.497278	0.454677	0.458069
31/07/2020	17.845	15.345	17.115	8.78802	8.2155	8.12098	1.55412	1.31899	1.4958	0.00637	0.005242	0.005972	0.122043	0.102051	0.114582	0.403215	0.229172	0.257747	0.733178	0.568907	0.654239
05/08/2020	18.815	17.425	16.515	8.86773	8.10579	7.66832	2.23765	2.05062	1.93901	0.006722	0.006509	0.00602	0.182616	0.175172	0.169262	0.346936	0.314419	0.294175	0.571575	0.523034	0.491861
12/08/2020	17.19	16.435	17.23	7.94737	7.64478	8.26355	2.48028	2.40228	2.48091	0.004994	0.005075	0.004957	0.197159	0.201051	0.19561	0.612194	0.587137	0.607574	0.322386	0.309046	0.309099
21/08/2020	16.82	16.56	17.005	8.41804	7.4781	8.14349	2.50487	2.45061	2.64861	0.005335	0.005112	0.005898	0.234604	0.237205	0.253165	0.522012	0.513837	0.545922	0.421688	0.415112	0.442125
03/09/2020	18.66	16.495	17.165	9.18248	8.32583	9.51516	2.73967	2.46819	2.76661	0.005106	0.004373	0.004961	0.186798	0.162171	0.173701	0.530477	0.473866	0.529631	0.396252	0.359068	0.402406
14/09/2020	16.39	15.225	15.205	7.77884	6.7709	6.83154	2.62433	2.3569	2.38063	0.005729	0.005109	0.005519	0.161037	0.045757	0.14994	0.562365	0.649195	0.420429	0.253774	0.240607	0.242913
28/09/2020	16.33	14.575	14.99	8.49349	6.48801	7.02705	2.54763	2.16971	2.31519	0.004443	0.004371	0.003726	0.145691	0.127548	0.128324	0.46814	0.394449	0.425938	0.262768	0.213771	0.231296
13/10/2020	14.125	15.355	16.595	6.19602	7.23217	7.6686	2.09376	2.38855	2.6055	0.003425	0.00559	0.00557	0.117527	0.139947	0.152477	0.386829	0.43344	0.478898	0.209959	0.238994	0.695428
23/10/2020	14.075	14.315	13.61	7.33586	6.88438	6.09934	2.17483	2.06676	1.95315	0.003907	0.002995	0.002379	0.125385	0.119032	0.11299	0.399882	0.380906	0.487346	0.223807	0.214705	0.286856
31/10/2020	12.885	12.055	11.525	5.65827	5.31442	5.14174	1.93185	1.81722	1.75695	0.004016	0.003282	0.003471	0.111325	0.104751	0.103283	0.358134	0.335332	0.318687	0.19867	0.187984	0.01956
Note: MC (l-menthol chemotype)

## Sheet: Fig. 2B
Table S9 Raw data of Fig. 2
	total essential oil (mg/g)			(+)- pulegone (mg/g)			(-)-menthone (mg/g)			cineole (mg/g)			(-)-limonene (mg/g)			(-)-menthol (mg/g)			menthyl acetate (mg/g)
	PC-1	PC-2	PC-3	PC-1	PC-2	PC-3	PC-1	PC-2	PC-3	PC-1	PC-2	PC-3	PC-1	PC-2	PC-3	PC-1	PC-2	PC-3	PC-1	PC-2	PC-3
10/05/2020	7.97	7.63	8.32	0.6248	0.523449	0.618628	1.79638	1.75741	1.99382	0.006246	0.006049	0.00653	0.134869	0.120732	0.127745	0.152527	0.151622	0.159087	0.086916	0.079183	0.081522
20/05/2020	8.69	7.99	9.38	1.73734	1.7346	1.70456	2.77506	2.77919	2.7407	0.006007	0.006196	0.006294	0.082178	0.085753	0.0832	0.149006	0.261653	0.255112	0.173895	0.1691	0.009424
28/05/2020	8.825	9.683	7.968	1.71954	1.73075	1.8495	2.19936	2.11457	2.34957	0.005833	0.005952	0.006611	0.073517	0.071892	0.079033	0.343453	0.376737	0.359098	0.019125	0.028736	0.020578
08/06/2020	10.005	9.236	10.775	3.02444	3.43673	3.61907	1.74069	1.79154	1.87529	0.007235	0.009315	0.010017	0.091134	0.09514	0.096451	0.212327	0.198443	0.20199	0.057675	0.063139	0.06435
19/06/2020	12.41	11.91	13.21	4.71039	4.34851	5.20705	2.19319	2.1904	2.33427	0.018435	0.017111	0.019159	0.151436	0.139661	0.159125	0.217179	0.208678	0.225462	0.077586	0.077359	0.080658
30/06/2020	13.285	12.51	14.465	4.86095	4.80323	5.26732	2.45475	2.40638	2.66656	0.018855	0.018427	0.02059	0.358454	0.325364	0.378339	0.246031	0.220287	0.252869	0.389644	0.387672	0.400552
08/07/2020	16.415	15.47	17.295	8.24715	7.66428	8.84325	2.6279	2.41655	2.69805	0.022827	0.020722	0.022337	0.207216	0.180894	0.198352	0.276327	0.289657	0.294454	0.149304	0.134149	0.156993
20/07/2020	14.755	13.525	13.83	9.28421	8.14401	5.41555	3.45394	3.01702	3.58137	0.021184	0.0185	0.021463	0.130624	0.118716	0.129139	0.324022	0.290949	0.409814	0.102369	0.156129	0.111801
31/07/2020	14.41	13.775	14.51	5.34724	6.0731	6.30481	4.02668	3.28473	3.52192	0.018521	0.020834	0.022192	0.173772	0.19644	0.207569	0.253014	0.229907	0.245369	0.103216	0.111907	0.124934
05/08/2020	16.25	15.56	17.295	6.94667	6.31417	7.5176	3.45796	3.26323	3.7283	0.024885	0.023284	0.02762	0.28508	0.266049	0.30113	0.385211	0.361918	0.409034	0.128785	0.123315	0.148876
12/08/2020	15.575	15.06	15.44	7.06291	7.26723	7.18693	3.14365	3.16774	3.29357	0.013201	0.013358	0.014723	0.169697	0.170204	0.181141	0.259526	0.254163	0.265384	0.131509	0.125729	0.141758
21/08/2020	16.22	15.46	14.915	8.45877	8.41149	7.97063	2.34715	2.47362	2.31223	0.015449	0.015793	0.015012	0.283704	0.289632	0.275775	0.276489	0.266307	0.25081	0.176076	0.175142	0.169828
03/09/2020	18.8	16.185	16.945	8.45991	7.17425	9.96802	3.83855	3.42013	4.30621	0.072763	0.066789	0.08103	0.368497	0.341051	0.386166	0.332644	0.279512	0.321737	0.153848	0.153715	0.195906
14/09/2020	13.31	14.49	12.285	6.13912	6.35058	5.51252	4.11077	4.13213	3.99419	0.014111	0.013914	0.013593	0.207374	0.207866	0.193511	0.238	0.254833	0.192305	0.116942	0.119169	0.110829
28/09/2020	12.18	11.595	14.425	6.32398	4.32693	7.40124	1.50747	2.5865	1.69776	0.012974	0.016279	0.017696	0.128738	0.182212	0.176236	0.419882	0.35088	0.246822	0.130835	0.343573	0.161784
13/10/2020	11.495	12.12	12.985	4.93322	5.41043	5.63071	3.52586	3.76804	3.8694	0.011892	0.012192	0.012501	0.16524	0.176017	0.184532	0.201166	0.321569	0.340422	0.10505	0.113595	0.116371
23/10/2020	12.745	12.315	11.515	4.05879	3.94444	3.84121	2.03707	1.99377	1.9398	0.014481	0.01406	0.013853	0.240067	0.237245	0.228651	0.217537	0.209652	0.200471	0.374065	0.324702	0.320519
31/10/2020	10.06	11.615	10.105	3.89172	4.11165	3.97096	2.17198	2.55826	2.17801	0.015451	0.017621	0.015195	0.106218	0.123912	0.106839	0.222242	0.201543	0.168832	0.006017	0.096057	0.082389
Note: PC (pulegone chemotype)

## Sheet: Fig. 2C
Table S9 Raw data of Fig. 2
	total essential oil (mg/g)			(-)-limonene (mg/g)			(-)-carvone (mg/g)
	CC-1	CC-2	CC-3	CC-1	CC-2	CC-3	CC-1	CC-2	CC-3
10/05/2020	10.155	11.002	9.308	0.275677	0.347711	0.363307	3.30365	4.26013	4.35802
20/05/2020	9.845	10.027	9.664	0.356246	0.368804	0.399039	5.5055	5.59584	5.94813
28/05/2020	11.665	12.228	11.103	0.757193	0.792644	0.79191	5.47947	5.66404	5.89658
08/06/2020	12.735	11.535	13.935	0.745333	0.805947	0.760254	5.53552	5.80708	5.51536
19/06/2020	14.44	13.67	12.98	1.89228	1.67379	1.73124	7.56324	7.30467	7.57193
30/06/2020	14.54	13.055	15.62	1.76126	1.67327	2.00777	10.1101	9.05759	11.0701
08/07/2020	18.355	16.64	17.22	2.86663	2.13888	2.74879	13.2201	11.793	12.8059
20/07/2020	16.59	17.045	17.525	0.932011	0.982359	1.00145	11.9148	12.6438	13.0842
31/07/2020	17.225	16.055	16.51	1.40139	1.35091	1.41914	13.4829	12.9203	13.3785
05/08/2020	18.505	17.42	16.505	3.62757	3.69672	3.55929	12.6406	12.9436	11.8814
12/08/2020	16.62	17.49	16.495	3.13608	3.50029	3.36604	11.2923	12.9507	11.5057
21/08/2020	20.335	19.91	18.83	4.79696	4.74034	4.68517	12.9206	12.8747	12.8749
03/09/2020	20.345	17.79	19.31	4.84962	4.31376	4.95456	13.0296	11.8221	13.5776
14/09/2020	18.305	16.385	16.625	4.2766	3.8797	3.89624	13.0772	11.9609	12.1001
28/09/2020	14.435	15.205	16.175	1.50638	1.76699	1.85132	9.77619	11.783	12.5995
13/10/2020	14.48	14.83	16.205	1.99436	1.85192	2.07863	11.3133	10.2017	11.8423
23/10/2020	14.245	13.69	12.855	1.75755	1.7367	1.65741	10.1942	10.462	9.8137
31/10/2020	12.73	11.985	12.82	1.59206	1.27154	1.39538	9.85678	7.99075	8.68975
Note: CC (carvone chemotype)
