# Supplementary material for: Transcriptome analysis of transcription factors and enzymes involved in monoterpenoid biosynthesis in different chemotypes of Mentha haplocalyx Briq
Source: PeerJ. 2023 Feb 20;11:e14914. doi: 10.7717/peerj.14914 (PMC9948755; doi:10.7717/peerj.14914)
Supplement: Supplemental Information 16 [file peerj-11-14914-s016.xlsx]

## Sheet: Sheet1
Table S12 Raw data of Fig. S2
TRINITY_DN81154_c1 _g1	qRT-PCR		TRINITY_DN74923_c4_g1	qRT-PCR		TRINITY_DN71062_c0_g2	qRT-PCR		TRINITY_DN69916_c2_g2	qRT-PCR
M8-1	1		M8-1	1		M8-1	1		M8-1	1
M8-2	1		M8-2	1		M8-2	1		M8-2	1
M8-3	1		M8-3	1		M8-3	1		M8-3	1
C8-1	0.27294		C8-1	4.60542		C8-1	0.56383		C8-1	0.55095
C8-2	0.19167		C8-2	2.25532		C8-2	0.29799		C8-2	0.24656
C8-3	0.19981		C8-3	1.61702		C8-3	0.30425		C8-3	0.28917
P5-1	0.11798		P5-1	0.08737		P5-1	0.10757		P5-1	0.10153
P5-2	0.10343		P5-2	0.08209		P5-2	0.08737		P5-2	0.0974
P5-3	0.14227		P5-3	0.08381		P5-3	0.11853		P5-3	0.07911
P8-1	0.22952		P8-1	0.07398		P8-1	0.3085		P8-1	0.16267
P8-2	0.23431		P8-2	0.07766		P8-2	0.31717		P8-2	0.11188
P8-3	0.23597		P8-3	0.04309		P8-3	0.33064		P8-3	0.1349
TRINITY_DN69686_c0_g4	qRT-PCR		TRINITY_DN67927_c0_g4	qRT-PCR		TRINITY_DN66865_c0_g1	qRT-PCR		TRINITY_DN60869_c2_g1	qRT-PCR
M8-1	1		M8-1	1		M8-1	1		M8-1	1
M8-2	1		M8-2	1		M8-2	1		M8-2	1
M8-3	1		M8-3	1		M8-3	1		M8-3	1
C8-1	0.89503		C8-1	0.55735		C8-1	0.21169		C8-1	0.50232
C8-2	0.39502		C8-2	0.29868		C8-2	0.10153		C8-2	0.3179
C8-3	0.41466		C8-3	0.26918		C8-3	0.14968		C8-3	0.30495
P5-1	0.08778		P5-1	0.08228		P5-1	0.09278		P5-1	0.11556
P5-2	0.11344		P5-2	0.08518		P5-2	0.07484		P5-2	0.13182
P5-3	0.1638		P5-3	0.07893		P5-3	0.08538		P5-3	0.12299
P8-1	0.20733		P8-1	0.2426		P8-1	0.25349		P8-1	0.23434
P8-2	0.20306		P8-2	0.23272		P8-2	0.24148		P8-2	0.17515
P8-3	0.26794		P8-3	0.18386		P8-3	0.15713		P8-3	0.24599
TRINITY_DN60214_c0_g1	qRT-PCR		TRINITY_DN89117_c1_g2	qRT-PCR
M8-1	1		M8-1	1
M8-2	1		M8-2	1
M8-3	1		M8-3	1
C8-1	0.47853		C8-1	0.43327
C8-2	0.32912		C8-2	0.45167
C8-3	0.26		C8-3	0.33294
P5-1	0.02515		P5-1	0.07984
P5-2	0.03682		P5-2	0.01655
P5-3	0.04		P5-3	0.13522
P8-1	0.051		P8-1	0.16304
P8-2	0.04812		P8-2	0.25584
P8-3	0.05		P8-3	0.28192
